# Supplementary material for: 14-(1,3-Benzodioxol-5-yl)-7,14-dihydro­dibenzo[a,j]acridine
Source: Acta Crystallogr Sect E Struct Rep Online. 2010 Nov 6;66(Pt 12):o3073. doi: 10.1107/S1600536810044302 (PMC3011748; doi:10.1107/S1600536810044302)
Supplement: Supplementary file 1 [file e-66-o3073-sup1.cif]

##############################################################################
###                                                                        ###
###        Electronic paper (Acta Crystallographica Section E)             ###
###                                                                        ###
##############################################################################
#                                                                            #
# This CIF contains the data in a paper accepted for publication in Acta     #
# Crystallographica Section E. It conforms to the requirements of Notes      #
# for Authors for Section E, and has been peer reviewed under the auspices   #
# of the IUCr Commission on Journals.                                        #
#                                                                            #
# Full details of the Crystallographic Information File format               #
# are given in the paper "The Crystallographic Information File (CIF):       #
# a New Standard Archive File for Crystallography" by S. R. Hall, F. H.      #
# Allen and I. D. Brown [Acta Cryst. (1991), A47, 655-685].                  #
#                                                                            #
# The current version of the core CIF dictionary is obtainable from          #
# ftp://ftp.iucr.org/pub/cif_core.dic. The current version number is 2.4.    #
#                                                                            #
# Software is freely available for graphical display of the structure(s) in  #
# this CIF.  For information consult the CIF home page http://www.iucr.org/  #
# cif/home.html                                                              #
#                                                                            #
# This file may be used for bona fide research purposes within the           #
# scientific community so long as proper attribution is given to the journal # 
# article from which it was obtained.                                        #
#                                                                            #
##############################################################################
                                             
data_global
_audit_creation_method     'from SHELXL97 CIF and IUCr SHELXL97-template'
_journal_date_recd_electronic     2010-10-09
_journal_date_accepted     2010-10-29
_journal_name_full     'Acta Crystallographica, Section E'
_journal_year     2010
_journal_volume     66
_journal_issue     12
_journal_page_first     o3073
_journal_page_last     o3073
_journal_paper_category     QO
_journal_coeditor_code     ZQ2067
_publ_contact_author_name     'Shujiang Tu'
_publ_contact_author_address
;
College of Chemistry and Chemical Engineering
Xuzhou Normal University
Xuzhou 221116
People's Republic of China
;
_publ_contact_author_email     jiarunhong@126.com
_publ_contact_author_fax     86-516-83403163
_publ_contact_author_phone     86-516-83500349
_publ_section_title
;
14-(1,3-Benzodioxol-5-yl)-7,14-dihydrodibenzo[<i>a</i>,<i>j</i>]acridine
;
loop_
    _publ_author_name
    _publ_author_address
    'Runhong Jia'
;
Lianyungang Teachers' College
Lianyungang 222006
People's Republic of China
;
    'Juhua Peng'
;
Lianyungang Teachers' College
Lianyungang 222006
People's Republic of China
;
    'ShuJiang Tu'
;
College of Chemistry and Chemical Engineering
Xuzhou Normal University
Xuzhou 221116
People's Republic of China
;
data_I
_chemical_name_systematic
;
14-(1,3-Benzodioxol-5-yl)-7,14-dihydrodibenzo[<i>a</i>,<i>j</i>]acridine
;
_chemical_name_common     ?
_chemical_formula_moiety     'C28 H19 N O2'
_chemical_formula_sum     'C28 H19 N O2'
_chemical_formula_iupac     'C28 H19 N O2'
_chemical_formula_weight     401.44
_chemical_melting_point     ?
_chemical_melting_point_gt     522
_chemical_melting_point_lt     524
_symmetry_cell_setting     monoclinic
_symmetry_space_group_name_H-M     'P 21/n'
loop_
    _symmetry_equiv_pos_as_xyz
    'x, y, z'
    '-x+1/2, y+1/2, -z+1/2'
    '-x, -y, -z'
    'x-1/2, -y-1/2, z-1/2'
_cell_length_a     9.4920(11)
_cell_length_b     11.2767(16)
_cell_length_c     18.883(2)
_cell_angle_alpha     90.00
_cell_angle_beta     102.650(2)
_cell_angle_gamma     90.00
_cell_volume     1972.1(4)
_cell_formula_units_Z     4
_cell_measurement_reflns_used     1646
_cell_measurement_theta_min     2.666
_cell_measurement_theta_max     25.337
_cell_measurement_temperature     298(2)
_exptl_crystal_description     block
_exptl_crystal_colour     yellow
_exptl_crystal_size_max     0.18
_exptl_crystal_size_mid     0.12
_exptl_crystal_size_min     0.10
_exptl_crystal_density_diffrn     1.352
_exptl_crystal_density_meas     ?
_exptl_crystal_density_method     'not measured'
_exptl_crystal_F_000     840
_exptl_absorpt_coefficient_mu     0.085
_exptl_absorpt_correction_type     multi-scan
_exptl_absorpt_process_details     '(SABABS; Sheldrick, 1996)'
_exptl_absorpt_correction_T_min     0.9849
_exptl_absorpt_correction_T_max     0.9916
_exptl_special_details
;
;
_diffrn_ambient_temperature     298(2)
_diffrn_radiation_type     MoK\a
_diffrn_radiation_wavelength     0.71073
_diffrn_radiation_source     'fine-focus sealed tube'
_diffrn_radiation_monochromator     graphite
_diffrn_measurement_device_type     'Bruker SMART CCD area-detector'
_diffrn_measurement_method     '\f and \w scans'
_diffrn_detector_area_resol_mean     ?
_diffrn_reflns_number     10175
_diffrn_reflns_av_R_equivalents     0.0588
_diffrn_reflns_av_sigmaI/netI     0.0815
_diffrn_reflns_theta_min     2.12
_diffrn_reflns_theta_max     25.01
_diffrn_reflns_theta_full     25.01
_diffrn_measured_fraction_theta_max     0.999
_diffrn_measured_fraction_theta_full     0.999
_diffrn_reflns_limit_h_min     -10
_diffrn_reflns_limit_h_max     11
_diffrn_reflns_limit_k_min     -9
_diffrn_reflns_limit_k_max     13
_diffrn_reflns_limit_l_min     -22
_diffrn_reflns_limit_l_max     20
_diffrn_standards_number     ?
_diffrn_standards_interval_count     ?
_diffrn_standards_interval_time     ?
_diffrn_standards_decay_%     ?
_refine_special_details
;
Refinement of <i>F</i>^2^ against ALL reflections. The weighted <i>R</i>-factor
<i>wR</i> and goodness of fit <i>S</i> are based on <i>F</i>^2^, conventional
<i>R</i>-factors <i>R</i> are based on <i>F</i>, with <i>F</i> set to zero for
negative <i>F</i>^2^. The threshold expression of <i>F</i>^2^ >
\s(<i>F</i>^2^) is used only for calculating <i>R</i>-factors(gt) <i>etc</i>.
and is not relevant to the choice of reflections for refinement.
<i>R</i>-factors based on <i>F</i>^2^ are statistically about twice as large
as those based on <i>F</i>, and <i>R</i>- factors based on ALL data will be
even larger.
;
_reflns_number_total     3484
_reflns_number_gt     1877
_reflns_threshold_expression     I>2\s(I)
_refine_ls_structure_factor_coef     Fsqd
_refine_ls_matrix_type     full
_refine_ls_R_factor_all     0.1032
_refine_ls_R_factor_gt     0.0422
_refine_ls_wR_factor_gt     0.0479
_refine_ls_wR_factor_ref     0.0544
_refine_ls_goodness_of_fit_ref     1.030
_refine_ls_restrained_S_all     1.030
_refine_ls_number_reflns     3484
_refine_ls_number_parameters     280
_refine_ls_number_restraints     0
_refine_ls_hydrogen_treatment     constr
_refine_ls_weighting_scheme     calc
_refine_ls_weighting_details
         'calc w=1/[\s^2^(Fo^2^)+(0.0030P)^2^+0.0000P] where P=(Fo^2^+2Fc^2^)/3'
_atom_sites_solution_hydrogens     geom
_atom_sites_solution_primary     direct
_atom_sites_solution_secondary     difmap
_refine_ls_shift/su_max     0.000
_refine_ls_shift/su_mean     0.000
_refine_diff_density_max     0.152
_refine_diff_density_min     -0.145
_refine_ls_extinction_method     none
_refine_ls_extinction_coef     ?
loop_
    _atom_type_symbol
    _atom_type_description
    _atom_type_scat_dispersion_real
    _atom_type_scat_dispersion_imag
    _atom_type_scat_source
    'C' 'C' 0.0033 0.0016
                         'International Tables Vol C Tables 4.2.6.8 and 6.1.1.4'
    'H' 'H' 0.0000 0.0000
                         'International Tables Vol C Tables 4.2.6.8 and 6.1.1.4'
    'N' 'N' 0.0061 0.0033
                         'International Tables Vol C Tables 4.2.6.8 and 6.1.1.4'
    'O' 'O' 0.0106 0.0060
                         'International Tables Vol C Tables 4.2.6.8 and 6.1.1.4'
_computing_data_collection     'SMART (Bruker, 1998)'
_computing_cell_refinement     'SMART (Bruker, 1998)'
_computing_data_reduction     'SAINT (Bruker, 1999)'
_computing_structure_solution     'SHELXS97 (Sheldrick, 2008)'
_computing_structure_refinement     'SHELXL97 (Sheldrick, 2008)'
_computing_molecular_graphics     'SHELXTL (Sheldrick, 2008)'
_computing_publication_material     'SHELXTL (Sheldrick, 2008)'
loop_
    _atom_site_type_symbol
    _atom_site_label
    _atom_site_fract_x
    _atom_site_fract_y
    _atom_site_fract_z
    _atom_site_U_iso_or_equiv
    _atom_site_adp_type
    _atom_site_calc_flag
    _atom_site_refinement_flags
    _atom_site_occupancy
    _atom_site_disorder_assembly
    _atom_site_disorder_group
    N N1 0.45989(16) 0.20369(16) 0.04518(9) 0.0462(5) Uani d . 1 . .
    H H1 0.4105 0.1523 0.0631 0.055 Uiso calc R 1 . .
    O O1 0.99695(14) 0.01008(13) 0.12539(7) 0.0528(4) Uani d . 1 . .
    O O2 1.20015(14) 0.07828(14) 0.08905(8) 0.0558(5) Uani d . 1 . .
    C C1 0.4820(2) 0.18618(19) -0.02422(11) 0.0381(6) Uani d . 1 . .
    C C2 0.3990(2) 0.0986(2) -0.06736(12) 0.0497(6) Uani d . 1 . .
    H H2 0.3326 0.0545 -0.0487 0.060 Uiso calc R 1 . .
    C C3 0.4150(2) 0.0779(2) -0.13573(13) 0.0532(7) Uani d . 1 . .
    H H3 0.3610 0.0186 -0.1634 0.064 Uiso calc R 1 . .
    C C4 0.5134(2) 0.1458(2) -0.16540(12) 0.0447(6) Uani d . 1 . .
    C C5 0.5262(2) 0.1275(2) -0.23780(12) 0.0589(7) Uani d . 1 . .
    H H5 0.4712 0.0690 -0.2658 0.071 Uiso calc R 1 . .
    C C6 0.6184(2) 0.1946(2) -0.26691(12) 0.0623(8) Uani d . 1 . .
    H H6 0.6264 0.1817 -0.3145 0.075 Uiso calc R 1 . .
    C C7 0.7013(2) 0.2831(2) -0.22529(12) 0.0576(7) Uani d . 1 . .
    H H7 0.7642 0.3285 -0.2456 0.069 Uiso calc R 1 . .
    C C8 0.6910(2) 0.30386(19) -0.15506(11) 0.0458(6) Uani d . 1 . .
    H H8 0.7465 0.3633 -0.1284 0.055 Uiso calc R 1 . .
    C C9 0.5960(2) 0.23510(19) -0.12254(11) 0.0380(6) Uani d . 1 . .
    C C10 0.58159(19) 0.25377(18) -0.04931(11) 0.0335(5) Uani d . 1 . .
    C C11 0.68212(19) 0.33592(18) 0.00266(10) 0.0345(5) Uani d . 1 . .
    H H11 0.6959 0.4083 -0.0238 0.041 Uiso calc R 1 . .
    C C12 0.61922(19) 0.37069(19) 0.06732(10) 0.0331(5) Uani d . 1 . .
    C C13 0.6730(2) 0.46985(19) 0.11175(11) 0.0374(6) Uani d . 1 . .
    C C14 0.7842(2) 0.5444(2) 0.09827(11) 0.0474(6) Uani d . 1 . .
    H H14 0.8244 0.5294 0.0585 0.057 Uiso calc R 1 . .
    C C15 0.8335(2) 0.6380(2) 0.14276(12) 0.0580(7) Uani d . 1 . .
    H H15 0.9064 0.6859 0.1326 0.070 Uiso calc R 1 . .
    C C16 0.7766(3) 0.6629(2) 0.20290(12) 0.0602(7) Uani d . 1 . .
    H H16 0.8115 0.7268 0.2328 0.072 Uiso calc R 1 . .
    C C17 0.6702(2) 0.5938(2) 0.21792(12) 0.0550(7) Uani d . 1 . .
    H H17 0.6319 0.6111 0.2580 0.066 Uiso calc R 1 . .
    C C18 0.6164(2) 0.4957(2) 0.17369(11) 0.0420(6) Uani d . 1 . .
    C C19 0.5078(2) 0.4219(2) 0.19024(11) 0.0506(7) Uani d . 1 . .
    H H19 0.4698 0.4385 0.2305 0.061 Uiso calc R 1 . .
    C C20 0.4587(2) 0.3275(2) 0.14816(11) 0.0479(7) Uani d . 1 . .
    H H20 0.3875 0.2794 0.1598 0.057 Uiso calc R 1 . .
    C C21 0.5148(2) 0.3012(2) 0.08644(11) 0.0378(6) Uani d . 1 . .
    C C22 0.82907(19) 0.27519(19) 0.02735(10) 0.0333(5) Uani d . 1 . .
    C C23 0.8363(2) 0.17159(19) 0.06878(10) 0.0374(6) Uani d . 1 . .
    H H23 0.7561 0.1442 0.0847 0.045 Uiso calc R 1 . .
    C C24 0.9643(2) 0.11199(19) 0.08518(10) 0.0356(6) Uani d . 1 . .
    C C25 1.0846(2) 0.1529(2) 0.06323(11) 0.0385(6) Uani d . 1 . .
    C C26 1.0822(2) 0.2545(2) 0.02452(11) 0.0484(6) Uani d . 1 . .
    H H26 1.1644 0.2825 0.0107 0.058 Uiso calc R 1 . .
    C C27 0.9509(2) 0.31549(19) 0.00623(10) 0.0422(6) Uani d . 1 . .
    H H27 0.9456 0.3849 -0.0208 0.051 Uiso calc R 1 . .
    C C28 1.1380(2) -0.0228(2) 0.11716(11) 0.0524(7) Uani d . 1 . .
    H H28A 1.1318 -0.0892 0.0839 0.063 Uiso calc R 1 . .
    H H28B 1.1974 -0.0461 0.1636 0.063 Uiso calc R 1 . .
loop_
    _atom_site_aniso_label
    _atom_site_aniso_U_11
    _atom_site_aniso_U_22
    _atom_site_aniso_U_33
    _atom_site_aniso_U_12
    _atom_site_aniso_U_13
    _atom_site_aniso_U_23
    N1 0.0464(12) 0.0452(14) 0.0529(13) -0.0096(10) 0.0238(10) 0.0007(10)
    O1 0.0437(10) 0.0507(12) 0.0685(11) 0.0108(8) 0.0221(8) 0.0212(9)
    O2 0.0379(9) 0.0599(13) 0.0721(11) 0.0095(9) 0.0178(8) 0.0188(9)
    C1 0.0336(13) 0.0388(16) 0.0412(15) 0.0018(12) 0.0068(12) -0.0004(12)
    C2 0.0463(15) 0.0457(18) 0.0574(17) -0.0052(13) 0.0118(13) -0.0005(14)
    C3 0.0491(15) 0.0473(18) 0.0576(17) -0.0048(13) -0.0004(13) -0.0091(14)
    C4 0.0413(14) 0.0477(18) 0.0416(15) 0.0067(13) 0.0015(12) -0.0028(13)
    C5 0.0602(17) 0.064(2) 0.0474(17) 0.0077(15) 0.0002(13) -0.0054(14)
    C6 0.074(2) 0.076(2) 0.0361(15) 0.0201(17) 0.0112(14) 0.0007(15)
    C7 0.0629(17) 0.071(2) 0.0428(16) 0.0125(15) 0.0199(14) 0.0116(14)
    C8 0.0458(14) 0.0505(17) 0.0427(15) 0.0053(12) 0.0132(12) 0.0051(12)
    C9 0.0332(13) 0.0407(16) 0.0395(14) 0.0097(12) 0.0069(11) 0.0027(12)
    C10 0.0283(12) 0.0343(15) 0.0375(14) 0.0064(11) 0.0063(11) 0.0024(11)
    C11 0.0368(13) 0.0321(15) 0.0360(13) -0.0006(11) 0.0111(10) 0.0026(10)
    C12 0.0317(13) 0.0317(15) 0.0377(13) 0.0037(11) 0.0115(11) 0.0035(11)
    C13 0.0385(14) 0.0357(16) 0.0381(14) 0.0078(12) 0.0085(11) 0.0034(11)
    C14 0.0573(16) 0.0391(17) 0.0471(15) -0.0036(13) 0.0142(13) -0.0011(12)
    C15 0.0632(17) 0.0503(19) 0.0568(17) -0.0076(14) 0.0049(14) -0.0035(14)
    C16 0.0711(19) 0.047(2) 0.0538(18) 0.0056(15) -0.0063(15) -0.0119(14)
    C17 0.0616(17) 0.057(2) 0.0444(16) 0.0192(15) 0.0065(14) -0.0062(14)
    C18 0.0445(15) 0.0429(17) 0.0373(14) 0.0107(13) 0.0062(12) -0.0017(12)
    C19 0.0493(15) 0.062(2) 0.0454(16) 0.0121(14) 0.0213(13) -0.0013(13)
    C20 0.0419(14) 0.0581(19) 0.0500(16) -0.0008(13) 0.0237(12) 0.0014(13)
    C21 0.0354(13) 0.0391(16) 0.0399(14) 0.0010(12) 0.0102(11) -0.0017(12)
    C22 0.0303(12) 0.0365(15) 0.0350(13) -0.0004(11) 0.0110(11) -0.0012(11)
    C23 0.0326(13) 0.0418(16) 0.0410(14) -0.0025(12) 0.0152(11) 0.0018(11)
    C24 0.0356(13) 0.0369(16) 0.0355(13) 0.0006(12) 0.0104(11) 0.0067(11)
    C25 0.0312(13) 0.0431(17) 0.0413(14) 0.0067(12) 0.0080(11) 0.0047(12)
    C26 0.0354(13) 0.0579(19) 0.0559(16) -0.0014(13) 0.0182(12) 0.0131(13)
    C27 0.0367(13) 0.0427(16) 0.0484(14) -0.0020(12) 0.0120(12) 0.0118(12)
    C28 0.0466(15) 0.0515(19) 0.0596(17) 0.0128(13) 0.0128(13) 0.0121(13)
_geom_special_details
;
All e.s.d.'s (except the e.s.d. in the dihedral angle between two l.s. planes)
are estimated using the full covariance matrix. The cell e.s.d.'s are taken
into account individually in the estimation of e.s.d.'s in distances, angles
and torsion angles; correlations between e.s.d.'s in cell parameters are only
used when they are defined by crystal symmetry. An approximate (isotropic)
treatment of cell e.s.d.'s is used for estimating e.s.d.'s involving l.s.
planes.
;
loop_
    _geom_bond_atom_site_label_1
    _geom_bond_atom_site_label_2
    _geom_bond_site_symmetry_2
    _geom_bond_distance
    _geom_bond_publ_flag
    N1 C21 . 1.382(2) ?
    N1 C1 . 1.386(2) ?
    N1 H1 . 0.8600 ?
    O1 C24 . 1.375(2) ?
    O1 C28 . 1.4297(19) ?
    O2 C25 . 1.384(2) ?
    O2 C28 . 1.437(2) ?
    C1 C10 . 1.377(2) ?
    C1 C2 . 1.407(3) ?
    C2 C3 . 1.353(2) ?
    C2 H2 . 0.9300 ?
    C3 C4 . 1.415(3) ?
    C3 H3 . 0.9300 ?
    C4 C5 . 1.414(3) ?
    C4 C9 . 1.416(3) ?
    C5 C6 . 1.361(3) ?
    C5 H5 . 0.9300 ?
    C6 C7 . 1.401(3) ?
    C6 H6 . 0.9300 ?
    C7 C8 . 1.371(2) ?
    C7 H7 . 0.9300 ?
    C8 C9 . 1.426(2) ?
    C8 H8 . 0.9300 ?
    C9 C10 . 1.435(2) ?
    C10 C11 . 1.524(2) ?
    C11 C12 . 1.523(2) ?
    C11 C22 . 1.532(2) ?
    C11 H11 . 0.9800 ?
    C12 C21 . 1.372(2) ?
    C12 C13 . 1.424(3) ?
    C13 C14 . 1.416(2) ?
    C13 C18 . 1.420(2) ?
    C14 C15 . 1.367(3) ?
    C14 H14 . 0.9300 ?
    C15 C16 . 1.389(3) ?
    C15 H15 . 0.9300 ?
    C16 C17 . 1.354(3) ?
    C16 H16 . 0.9300 ?
    C17 C18 . 1.412(3) ?
    C17 H17 . 0.9300 ?
    C18 C19 . 1.412(3) ?
    C19 C20 . 1.349(3) ?
    C19 H19 . 0.9300 ?
    C20 C21 . 1.415(2) ?
    C20 H20 . 0.9300 ?
    C22 C27 . 1.380(2) ?
    C22 C23 . 1.399(2) ?
    C23 C24 . 1.363(2) ?
    C23 H23 . 0.9300 ?
    C24 C25 . 1.377(2) ?
    C25 C26 . 1.357(3) ?
    C26 C27 . 1.399(2) ?
    C26 H26 . 0.9300 ?
    C27 H27 . 0.9300 ?
    C28 H28A . 0.9700 ?
    C28 H28B . 0.9700 ?
loop_
    _geom_angle_atom_site_label_1
    _geom_angle_atom_site_label_2
    _geom_angle_atom_site_label_3
    _geom_angle_site_symmetry_1
    _geom_angle_site_symmetry_3
    _geom_angle
    _geom_angle_publ_flag
    C21 N1 C1 . . 121.99(18) ?
    C21 N1 H1 . . 119.0 ?
    C1 N1 H1 . . 119.0 ?
    C24 O1 C28 . . 105.07(15) ?
    C25 O2 C28 . . 104.73(15) ?
    C10 C1 N1 . . 120.3(2) ?
    C10 C1 C2 . . 122.0(2) ?
    N1 C1 C2 . . 117.8(2) ?
    C3 C2 C1 . . 120.5(2) ?
    C3 C2 H2 . . 119.7 ?
    C1 C2 H2 . . 119.7 ?
    C2 C3 C4 . . 120.4(2) ?
    C2 C3 H3 . . 119.8 ?
    C4 C3 H3 . . 119.8 ?
    C5 C4 C3 . . 120.5(2) ?
    C5 C4 C9 . . 120.2(2) ?
    C3 C4 C9 . . 119.3(2) ?
    C6 C5 C4 . . 120.5(2) ?
    C6 C5 H5 . . 119.7 ?
    C4 C5 H5 . . 119.7 ?
    C5 C6 C7 . . 120.1(2) ?
    C5 C6 H6 . . 119.9 ?
    C7 C6 H6 . . 119.9 ?
    C8 C7 C6 . . 120.9(2) ?
    C8 C7 H7 . . 119.5 ?
    C6 C7 H7 . . 119.5 ?
    C7 C8 C9 . . 120.6(2) ?
    C7 C8 H8 . . 119.7 ?
    C9 C8 H8 . . 119.7 ?
    C4 C9 C8 . . 117.6(2) ?
    C4 C9 C10 . . 119.8(2) ?
    C8 C9 C10 . . 122.5(2) ?
    C1 C10 C9 . . 117.90(19) ?
    C1 C10 C11 . . 119.70(19) ?
    C9 C10 C11 . . 122.12(18) ?
    C12 C11 C10 . . 111.88(16) ?
    C12 C11 C22 . . 111.21(15) ?
    C10 C11 C22 . . 108.92(16) ?
    C12 C11 H11 . . 108.2 ?
    C10 C11 H11 . . 108.2 ?
    C22 C11 H11 . . 108.2 ?
    C21 C12 C13 . . 118.67(19) ?
    C21 C12 C11 . . 119.76(19) ?
    C13 C12 C11 . . 121.44(18) ?
    C14 C13 C18 . . 117.2(2) ?
    C14 C13 C12 . . 123.07(19) ?
    C18 C13 C12 . . 119.7(2) ?
    C15 C14 C13 . . 121.1(2) ?
    C15 C14 H14 . . 119.4 ?
    C13 C14 H14 . . 119.4 ?
    C14 C15 C16 . . 121.1(2) ?
    C14 C15 H15 . . 119.5 ?
    C16 C15 H15 . . 119.5 ?
    C17 C16 C15 . . 119.8(2) ?
    C17 C16 H16 . . 120.1 ?
    C15 C16 H16 . . 120.1 ?
    C16 C17 C18 . . 121.1(2) ?
    C16 C17 H17 . . 119.5 ?
    C18 C17 H17 . . 119.5 ?
    C17 C18 C19 . . 121.2(2) ?
    C17 C18 C13 . . 119.7(2) ?
    C19 C18 C13 . . 119.1(2) ?
    C20 C19 C18 . . 120.7(2) ?
    C20 C19 H19 . . 119.7 ?
    C18 C19 H19 . . 119.7 ?
    C19 C20 C21 . . 120.4(2) ?
    C19 C20 H20 . . 119.8 ?
    C21 C20 H20 . . 119.8 ?
    C12 C21 N1 . . 120.74(19) ?
    C12 C21 C20 . . 121.4(2) ?
    N1 C21 C20 . . 117.9(2) ?
    C27 C22 C23 . . 119.66(18) ?
    C27 C22 C11 . . 121.97(18) ?
    C23 C22 C11 . . 118.25(17) ?
    C24 C23 C22 . . 118.09(18) ?
    C24 C23 H23 . . 121.0 ?
    C22 C23 H23 . . 121.0 ?
    C23 C24 O1 . . 128.30(19) ?
    C23 C24 C25 . . 121.5(2) ?
    O1 C24 C25 . . 110.14(18) ?
    C26 C25 C24 . . 121.9(2) ?
    C26 C25 O2 . . 128.45(19) ?
    C24 C25 O2 . . 109.64(18) ?
    C25 C26 C27 . . 117.18(18) ?
    C25 C26 H26 . . 121.4 ?
    C27 C26 H26 . . 121.4 ?
    C22 C27 C26 . . 121.64(19) ?
    C22 C27 H27 . . 119.2 ?
    C26 C27 H27 . . 119.2 ?
    O1 C28 O2 . . 107.74(16) ?
    O1 C28 H28A . . 110.2 ?
    O2 C28 H28A . . 110.2 ?
    O1 C28 H28B . . 110.2 ?
    O2 C28 H28B . . 110.2 ?
    H28A C28 H28B . . 108.5 ?
loop_
    _geom_torsion_atom_site_label_1
    _geom_torsion_atom_site_label_2
    _geom_torsion_atom_site_label_3
    _geom_torsion_atom_site_label_4
    _geom_torsion_site_symmetry_1
    _geom_torsion_site_symmetry_2
    _geom_torsion_site_symmetry_3
    _geom_torsion_site_symmetry_4
    _geom_torsion
    _geom_torsion_publ_flag
    C21 N1 C1 C10 . . . . 12.1(3) ?
    C21 N1 C1 C2 . . . . -167.48(19) ?
    C10 C1 C2 C3 . . . . 0.0(3) ?
    N1 C1 C2 C3 . . . . 179.57(19) ?
    C1 C2 C3 C4 . . . . -1.3(3) ?
    C2 C3 C4 C5 . . . . -177.5(2) ?
    C2 C3 C4 C9 . . . . 0.6(3) ?
    C3 C4 C5 C6 . . . . 178.5(2) ?
    C9 C4 C5 C6 . . . . 0.4(3) ?
    C4 C5 C6 C7 . . . . -0.2(4) ?
    C5 C6 C7 C8 . . . . -0.2(4) ?
    C6 C7 C8 C9 . . . . 0.4(3) ?
    C5 C4 C9 C8 . . . . -0.2(3) ?
    C3 C4 C9 C8 . . . . -178.31(19) ?
    C5 C4 C9 C10 . . . . 179.55(18) ?
    C3 C4 C9 C10 . . . . 1.4(3) ?
    C7 C8 C9 C4 . . . . -0.2(3) ?
    C7 C8 C9 C10 . . . . -179.91(19) ?
    N1 C1 C10 C9 . . . . -177.59(17) ?
    C2 C1 C10 C9 . . . . 1.9(3) ?
    N1 C1 C10 C11 . . . . 8.4(3) ?
    C2 C1 C10 C11 . . . . -172.08(19) ?
    C4 C9 C10 C1 . . . . -2.6(3) ?
    C8 C9 C10 C1 . . . . 177.10(19) ?
    C4 C9 C10 C11 . . . . 171.23(19) ?
    C8 C9 C10 C11 . . . . -9.1(3) ?
    C1 C10 C11 C12 . . . . -23.9(3) ?
    C9 C10 C11 C12 . . . . 162.39(16) ?
    C1 C10 C11 C22 . . . . 99.5(2) ?
    C9 C10 C11 C22 . . . . -74.3(2) ?
    C10 C11 C12 C21 . . . . 21.6(2) ?
    C22 C11 C12 C21 . . . . -100.5(2) ?
    C10 C11 C12 C13 . . . . -162.66(18) ?
    C22 C11 C12 C13 . . . . 75.3(2) ?
    C21 C12 C13 C14 . . . . 177.62(19) ?
    C11 C12 C13 C14 . . . . 1.8(3) ?
    C21 C12 C13 C18 . . . . -1.0(3) ?
    C11 C12 C13 C18 . . . . -176.81(17) ?
    C18 C13 C14 C15 . . . . -0.7(3) ?
    C12 C13 C14 C15 . . . . -179.4(2) ?
    C13 C14 C15 C16 . . . . 0.3(3) ?
    C14 C15 C16 C17 . . . . -0.2(4) ?
    C15 C16 C17 C18 . . . . 0.5(3) ?
    C16 C17 C18 C19 . . . . 178.5(2) ?
    C16 C17 C18 C13 . . . . -0.9(3) ?
    C14 C13 C18 C17 . . . . 1.0(3) ?
    C12 C13 C18 C17 . . . . 179.7(2) ?
    C14 C13 C18 C19 . . . . -178.43(19) ?
    C12 C13 C18 C19 . . . . 0.3(3) ?
    C17 C18 C19 C20 . . . . -179.0(2) ?
    C13 C18 C19 C20 . . . . 0.4(3) ?
    C18 C19 C20 C21 . . . . -0.3(3) ?
    C13 C12 C21 N1 . . . . -179.68(19) ?
    C11 C12 C21 N1 . . . . -3.8(3) ?
    C13 C12 C21 C20 . . . . 1.1(3) ?
    C11 C12 C21 C20 . . . . 176.98(18) ?
    C1 N1 C21 C12 . . . . -14.5(3) ?
    C1 N1 C21 C20 . . . . 164.76(18) ?
    C19 C20 C21 C12 . . . . -0.5(3) ?
    C19 C20 C21 N1 . . . . -179.7(2) ?
    C12 C11 C22 C27 . . . . -125.2(2) ?
    C10 C11 C22 C27 . . . . 111.1(2) ?
    C12 C11 C22 C23 . . . . 58.9(2) ?
    C10 C11 C22 C23 . . . . -64.9(2) ?
    C27 C22 C23 C24 . . . . -1.8(3) ?
    C11 C22 C23 C24 . . . . 174.26(17) ?
    C22 C23 C24 O1 . . . . 179.2(2) ?
    C22 C23 C24 C25 . . . . 1.3(3) ?
    C28 O1 C24 C23 . . . . 172.2(2) ?
    C28 O1 C24 C25 . . . . -9.8(2) ?
    C23 C24 C25 C26 . . . . 0.3(3) ?
    O1 C24 C25 C26 . . . . -178.0(2) ?
    C23 C24 C25 O2 . . . . 177.98(18) ?
    O1 C24 C25 O2 . . . . -0.3(2) ?
    C28 O2 C25 C26 . . . . -172.4(2) ?
    C28 O2 C25 C24 . . . . 10.1(2) ?
    C24 C25 C26 C27 . . . . -1.3(3) ?
    O2 C25 C26 C27 . . . . -178.6(2) ?
    C23 C22 C27 C26 . . . . 0.7(3) ?
    C11 C22 C27 C26 . . . . -175.17(18) ?
    C25 C26 C27 C22 . . . . 0.8(3) ?
    C24 O1 C28 O2 . . . . 15.9(2) ?
    C25 O2 C28 O1 . . . . -16.0(2) ?
loop_
    _geom_hbond_atom_site_label_D
    _geom_hbond_atom_site_label_H
    _geom_hbond_atom_site_label_A
    _geom_hbond_site_symmetry_A
    _geom_hbond_distance_DH
    _geom_hbond_distance_HA
    _geom_hbond_distance_DA
    _geom_hbond_angle_DHA
    N1 H1 O2 1_455 0.86 2.31 3.108(2) 153.7
    C5 H5 Cg 4_565 0.93 2.90 3.793(2) 161.0
