# Supplementary material for: 14-(1,3-Benzodioxol-5-yl)-7,14-dihydro­dibenzo[a,j]acridine
Source: Acta Crystallogr Sect E Struct Rep Online. 2010 Nov 6;66(Pt 12):o3073. doi: 10.1107/S1600536810044302 (PMC3011748; doi:10.1107/S1600536810044302)
Supplement: Supplementary file 2 [file e-66-o3073-Isup2.hkl]

# 
# h,k,l, Fc-squared, Fo-squared, sigma(Fo-squared) and status flag 
# 
data_I
_shelx_title ' 080326a in P2(1)/n' 
_shelx_refln_list_code          4 
_shelx_F_calc_maximum      204.05 
_exptl_crystal_F_000       840.00 
_reflns_d_resolution_high  0.8406 
 
loop_ 
 _symmetry_equiv_pos_as_xyz 
 'x, y, z' 
 '-x+1/2, y+1/2, -z+1/2' 
 '-x, -y, -z' 
 'x-1/2, -y-1/2, z-1/2' 
 
_cell_length_a     9.4920 
_cell_length_b    11.2767 
_cell_length_c    18.8826 
_cell_angle_alpha  90.000 
_cell_angle_beta  102.650 
_cell_angle_gamma  90.000 
 
_shelx_F_squared_multiplier     1.000 
 
loop_ 
 _refln_index_h 
 _refln_index_k 
 _refln_index_l 
 _refln_F_squared_calc 
 _refln_F_squared_meas 
 _refln_F_squared_sigma 
 _refln_observed_status 
   2   0   0     6954.66     6937.20     46.44 o 
   4   0   0       18.07       16.83      7.41 o 
   6   0   0     1477.40     1526.45     44.71 o 
   8   0   0       82.23       78.97     21.66 o 
  10   0   0      306.84      258.38     47.34 o 
   1   1   0     3999.36     3880.78     28.91 o 
   2   1   0     4870.40     4976.82     47.49 o 
   3   1   0     1392.73     1372.95     14.65 o 
   4   1   0      929.83      905.99     12.99 o 
   5   1   0      950.67      945.69     14.47 o 
   6   1   0       15.69        6.03      9.82 o 
   7   1   0      349.08      360.63     19.49 o 
   8   1   0     1133.49     1154.30     33.07 o 
   9   1   0        0.00       -7.66     12.37 o 
  10   1   0       13.21       -8.43     25.86 o 
   0   2   0     8436.78     7876.55     83.84 o 
   1   2   0      359.94      388.00     14.14 o 
   2   2   0     1062.39     1034.57     20.06 o 
   3   2   0      517.65      527.77     17.63 o 
   4   2   0       10.98       16.35      7.13 o 
   5   2   0       60.08       46.21      8.48 o 
   6   2   0      302.40      282.96     13.20 o 
   7   2   0       53.37      117.26     35.73 o 
   8   2   0      356.43      304.29     20.82 o 
   9   2   0      281.96      302.81     25.84 o 
  10   2   0        0.57       -2.94     16.13 o 
   1   3   0     5344.71     5305.27     84.09 o 
   2   3   0     2011.13     1932.70     96.31 o 
   3   3   0     1374.66     1342.66     35.30 o 
   4   3   0     1641.02     1702.91     27.30 o 
   5   3   0       36.81       38.48      9.20 o 
   6   3   0      413.96      442.68     16.83 o 
   7   3   0      422.05      399.88     23.68 o 
   8   3   0      288.77      251.92     23.41 o 
   9   3   0       36.91       36.29     17.30 o 
  10   3   0       46.78       44.78     17.96 o 
   0   4   0       71.03       58.54     15.54 o 
   1   4   0        0.72        3.51      8.71 o 
   2   4   0        7.33       -2.80     10.14 o 
   3   4   0       62.37       28.68     11.46 o 
   4   4   0      326.48      346.07     15.42 o 
   5   4   0      124.79      120.27     11.66 o 
   6   4   0       11.27       -2.89     10.91 o 
   7   4   0      243.26      239.75     19.92 o 
   8   4   0        1.05       -8.38     12.71 o 
   9   4   0       25.76       33.63     19.00 o 
  10   4   0       12.34       16.32     17.19 o 
   1   5   0        9.30        3.96      9.85 o 
   2   5   0        0.40        2.73      7.57 o 
   3   5   0       32.96       41.39     12.45 o 
   4   5   0       74.10       64.85     13.73 o 
   5   5   0        3.55        6.67     10.13 o 
   6   5   0      214.20      221.63     15.49 o 
   7   5   0       67.30       55.12     17.42 o 
   8   5   0       17.36       24.75     14.81 o 
   9   5   0       31.89       21.44     17.06 o 
  10   5   0        5.99       -2.93     14.40 o 
   0   6   0      838.09      845.62     45.53 o 
   1   6   0      178.76      206.29     17.98 o 
   2   6   0       97.18      119.25     12.86 o 
   3   6   0       17.89       10.59     10.06 o 
   4   6   0      324.14      326.44     22.84 o 
   5   6   0      205.18      193.54     19.29 o 
   6   6   0      519.59      520.03     24.93 o 
   7   6   0     1475.16     1481.28     46.72 o 
   8   6   0       71.93       62.52     19.91 o 
   9   6   0       32.88       46.16     18.55 o 
   1   7   0      699.67      692.62     33.07 o 
   2   7   0        0.03        0.72     11.42 o 
   3   7   0       11.07       12.41     11.05 o 
   4   7   0      720.35      708.99     26.98 o 
   5   7   0      877.99      889.88     36.16 o 
   6   7   0       22.12       30.54     16.61 o 
   7   7   0        1.13       15.53     28.01 o 
   8   7   0        8.60       36.19     23.67 o 
   9   7   0        4.97       20.86     20.57 o 
   0   8   0        4.71        9.03     18.07 o 
   1   8   0      350.66      363.02     26.03 o 
   2   8   0       91.05       98.19     18.00 o 
   3   8   0       70.62       88.12     19.95 o 
   4   8   0      412.33      389.91     22.99 o 
   5   8   0       26.96       20.74     11.98 o 
   6   8   0       93.10       79.39     26.20 o 
   7   8   0       20.63       14.46     23.49 o 
   8   8   0       61.65      128.74     49.15 o 
   1   9   0        7.83       12.30     15.71 o 
   2   9   0      833.16      859.69     63.42 o 
   3   9   0      111.32      118.23     22.30 o 
   4   9   0      445.18      475.35     31.69 o 
   5   9   0       45.74       46.37     18.30 o 
   6   9   0       12.46       45.10     21.39 o 
   7   9   0        2.28       -6.14     30.72 o 
   8   9   0        0.31       87.07     84.02 o 
   0  10   0       43.51       59.27     28.19 o 
   1  10   0        0.12       -4.99     13.51 o 
   2  10   0      171.80      185.16     25.16 o 
   3  10   0       26.71       27.44     16.70 o 
   4  10   0       66.91       86.01     34.33 o 
   5  10   0      112.91      121.10     25.28 o 
   6  10   0      128.79      132.90     24.14 o 
   7  10   0        2.72        2.53     22.77 o 
   1  11   0       54.80       11.25     15.91 o 
   2  11   0       73.19       88.27     20.51 o 
   3  11   0       40.87       50.54     18.75 o 
   4  11   0       61.18       37.94     26.02 o 
   5  11   0      231.24      212.73     33.61 o 
   6  11   0       27.32       29.99     21.72 o 
   0  12   0       76.43       67.94     26.02 o 
   1  12   0        0.56      -10.75     23.31 o 
   2  12   0        2.49       46.02     34.15 o 
   3  12   0        0.04      -23.85     19.15 o 
   4  12   0       20.95       31.69     19.52 o 
   1  13   0        3.43       10.40     19.80 o 
   2  13   0       20.32       26.05     27.28 o 
 -11   0   1        5.63      -15.18     30.36 o 
  -9   0   1      302.12      299.08     27.60 o 
  -7   0   1       50.21       37.70     17.61 o 
  -5   0   1     1669.01     1603.50     27.54 o 
  -3   0   1      719.55      727.73     16.18 o 
  -1   0   1     5037.40     4868.59     32.46 o 
   1   0   1     1050.06     1017.27     17.25 o 
   3   0   1     2966.99     2762.55     42.89 o 
   5   0   1        6.80       12.36     10.63 o 
   7   0   1       70.09      125.98     51.86 o 
   9   0   1       49.85       20.36     20.84 o 
 -11   1   1       32.96       14.52     25.15 o 
 -10   1   1        0.04        1.30     27.47 o 
  -9   1   1        5.10      -11.99     14.83 o 
  -8   1   1       93.46       81.70     13.40 o 
  -7   1   1       24.53       10.56     11.38 o 
  -6   1   1       34.81       32.40      8.88 o 
  -5   1   1      732.75      786.65     19.38 o 
  -4   1   1       51.52       46.21      6.19 o 
  -3   1   1     1572.96     1501.10     17.10 o 
  -2   1   1     3679.93     3621.65     87.66 o 
  -1   1   1     8363.51     8189.54    104.04 o 
   0   1   1      691.39      659.95      8.82 o 
   1   1   1      537.03      548.30     15.05 o 
   2   1   1     2580.60     2578.71     31.45 o 
   3   1   1      339.24      347.63     10.42 o 
   4   1   1      557.48      556.11     17.77 o 
   5   1   1      306.53      294.70     11.45 o 
   6   1   1      109.68       99.01     12.03 o 
   7   1   1      316.00      275.77     17.82 o 
   8   1   1      328.05      338.30     21.82 o 
   9   1   1        0.13       -4.42     10.71 o 
  10   1   1       51.02       36.04     20.29 o 
 -10   2   1        5.43       15.23     17.22 o 
  -9   2   1      379.35      371.45     26.50 o 
  -8   2   1       74.92       64.47     12.79 o 
  -7   2   1       23.21       16.91     11.02 o 
  -6   2   1       24.36       13.07      8.36 o 
  -5   2   1      644.89      651.27     16.15 o 
  -4   2   1      225.15      259.56      9.22 o 
  -3   2   1       15.62       20.71      6.42 o 
  -2   2   1     1997.96     2034.29     19.65 o 
  -1   2   1      382.87      369.46     10.12 o 
   0   2   1       62.00       48.52      6.67 o 
   1   2   1    12405.25    12604.93    117.63 o 
   2   2   1    30961.91    29690.66    373.85 o 
   3   2   1     6582.46     6678.58     50.89 o 
   4   2   1      157.96      185.57      9.63 o 
   5   2   1     1150.51     1151.98     21.06 o 
   6   2   1       37.23       33.94     11.06 o 
   7   2   1        0.25       -5.13     11.97 o 
   8   2   1      538.28      562.94     25.24 o 
   9   2   1       38.72       30.28     16.95 o 
  10   2   1       60.50       46.88     18.45 o 
 -10   3   1       19.59       23.66     20.91 o 
  -9   3   1      187.44      188.71     21.87 o 
  -8   3   1       33.18       27.00     14.66 o 
  -7   3   1        4.17       -7.85     11.84 o 
  -6   3   1       23.60       29.36      9.15 o 
  -5   3   1      137.13      131.46     10.20 o 
  -4   3   1      266.08      271.41     12.90 o 
  -3   3   1     1248.13     1199.73     52.11 o 
  -2   3   1      295.18      283.70     13.27 o 
  -1   3   1     1650.49     1636.78     29.69 o 
   0   3   1      657.44      642.02     20.78 o 
   1   3   1     2988.65     2890.45     41.22 o 
   2   3   1       92.25       84.13     14.23 o 
   3   3   1      296.33      264.21     14.93 o 
   4   3   1      284.90      260.99     14.43 o 
   5   3   1        0.14       -0.80      8.27 o 
   6   3   1      363.69      371.51     16.59 o 
   7   3   1        9.52       13.40     13.47 o 
   8   3   1       61.76       51.85     13.93 o 
   9   3   1      360.99      357.85     35.96 o 
  10   3   1       20.41       14.85     18.22 o 
 -10   4   1       17.48       10.08     19.56 o 
  -9   4   1        4.44        3.76     18.50 o 
  -8   4   1       14.47       26.70     16.31 o 
  -7   4   1       77.86       78.50     12.56 o 
  -6   4   1       82.05       74.84     14.35 o 
  -5   4   1       19.10       19.62     10.44 o 
  -4   4   1      896.79      955.12     38.08 o 
  -3   4   1       16.15       12.15      7.48 o 
  -2   4   1      750.97      711.77     18.86 o 
  -1   4   1     1225.15     1208.92     29.22 o 
   0   4   1      285.07      264.66     21.14 o 
   1   4   1      579.13      569.36     18.78 o 
   2   4   1      217.10      222.45     15.49 o 
   3   4   1       53.91       67.14     13.54 o 
   4   4   1      492.22      467.30     21.60 o 
   5   4   1      286.61      279.14     13.82 o 
   6   4   1      225.57      236.48     14.46 o 
   7   4   1      326.99      342.07     21.03 o 
   8   4   1      129.65      149.32     21.75 o 
   9   4   1      107.66       73.44     18.92 o 
  10   4   1        1.77        0.89     18.62 o 
 -10   5   1        4.01        5.28     15.23 o 
  -9   5   1        3.73        3.52     15.63 o 
  -8   5   1      438.70      400.17     28.75 o 
  -7   5   1      226.85      204.22     21.71 o 
  -6   5   1      430.54      420.92     19.21 o 
  -5   5   1      142.31      121.50     11.92 o 
  -4   5   1       65.63       48.44     10.65 o 
  -3   5   1        7.42        0.72      8.69 o 
  -2   5   1      201.82      193.29     16.30 o 
  -1   5   1      273.82      290.66     18.38 o 
   0   5   1     1090.18     1148.52     32.18 o 
   1   5   1       59.32       51.39     11.31 o 
   2   5   1      663.84      641.08     20.35 o 
   3   5   1      963.46      937.24     31.98 o 
   4   5   1      365.20      367.10     24.37 o 
   5   5   1       25.44       17.09     10.86 o 
   6   5   1       54.81       53.91     11.49 o 
   7   5   1       13.15       11.83     12.93 o 
   8   5   1       44.15       12.67     17.30 o 
   9   5   1        0.46       -4.77     17.22 o 
  10   5   1       13.58       12.75     17.01 o 
  -9   6   1       29.84       20.64     17.61 o 
  -8   6   1        1.07       -8.56     12.99 o 
  -7   6   1       13.41       24.64     15.18 o 
  -6   6   1      158.35      165.51     22.23 o 
  -5   6   1      387.42      353.77     19.40 o 
  -4   6   1      257.61      228.53     13.84 o 
  -3   6   1      330.94      364.22     17.61 o 
  -2   6   1        0.83       -6.64     10.12 o 
  -1   6   1        0.35       -6.03      9.64 o 
   0   6   1       39.70       43.76     17.17 o 
   1   6   1      375.87      380.23     22.56 o 
   2   6   1       11.96        6.97     10.00 o 
   3   6   1       87.57       99.02     27.83 o 
   4   6   1      329.00      290.47     23.61 o 
   5   6   1      854.13      847.25     36.43 o 
   6   6   1       78.45       84.80     15.87 o 
   7   6   1       39.38       34.25     17.97 o 
   8   6   1        0.18       11.80     18.59 o 
   9   6   1        6.79       19.97     16.74 o 
  -9   7   1       12.30       18.78     20.24 o 
  -8   7   1       59.56       76.74     20.94 o 
  -7   7   1      116.38      101.79     19.55 o 
  -6   7   1       14.20       15.26     16.10 o 
  -5   7   1      348.77      323.39     18.38 o 
  -4   7   1      227.05      233.98     15.42 o 
  -3   7   1        0.90        0.00     14.29 o 
  -2   7   1       11.50       -7.41     12.26 o 
  -1   7   1      114.88      133.60     16.46 o 
   0   7   1        0.30       -3.56     11.83 o 
   1   7   1      734.48      716.29     30.52 o 
   2   7   1      393.31      408.01     29.63 o 
   3   7   1      107.33      108.82     13.11 o 
   4   7   1       79.15       68.64     14.44 o 
   5   7   1      142.53      116.28     21.44 o 
   6   7   1      223.94      201.67     18.54 o 
   7   7   1        5.21       36.61     46.08 o 
   8   7   1        0.06       18.49     35.05 o 
   9   7   1       24.15       56.26     26.92 o 
  -8   8   1       68.56      153.94     75.71 o 
  -7   8   1       49.38       35.80     17.80 o 
  -6   8   1       96.06       72.78     21.20 o 
  -5   8   1      566.05      512.66     35.27 o 
  -4   8   1     1183.42     1144.98     35.72 o 
  -3   8   1      526.73      507.04     29.49 o 
  -2   8   1      185.78      199.22     22.95 o 
  -1   8   1       23.29       25.62     17.49 o 
   0   8   1        1.20       -4.88     16.15 o 
   1   8   1      435.92      402.33     27.28 o 
   2   8   1       34.08       43.62     16.04 o 
   3   8   1      408.98      386.99     22.06 o 
   4   8   1     1250.57     1232.81     70.75 o 
   5   8   1       90.78       59.87     14.55 o 
   6   8   1       43.75       40.90     20.60 o 
   7   8   1       57.98       59.99     33.25 o 
   8   8   1        4.51       60.10     19.00 o 
  -8   9   1        0.28        7.59     30.36 o 
  -7   9   1        1.52       -8.53     16.19 o 
  -6   9   1       55.29       47.66     18.99 o 
  -5   9   1        0.29        7.43     16.04 o 
  -4   9   1       26.63       36.77     13.80 o 
  -3   9   1     1760.37     1712.62     53.55 o 
  -2   9   1        2.06       12.88     18.40 o 
  -1   9   1      178.66      208.60     46.08 o 
   0   9   1       24.22       24.41     16.15 o 
   1   9   1       49.85       33.83     16.67 o 
   2   9   1      254.57      215.43     28.37 o 
   3   9   1      477.64      471.25     31.86 o 
   4   9   1      357.06      311.77     22.18 o 
   5   9   1       28.16       31.80     14.02 o 
   6   9   1        2.51       17.00     18.92 o 
   7   9   1       49.28       31.44     31.80 o 
   8   9   1       16.37      106.36     90.16 o 
  -7  10   1        9.72       37.20     21.69 o 
  -6  10   1        1.36        2.51     14.97 o 
  -5  10   1        8.22       34.40     18.67 o 
  -4  10   1      151.50      119.54     24.03 o 
  -3  10   1      143.46      119.61     22.30 o 
  -2  10   1      217.92      187.60     24.02 o 
  -1  10   1        0.50       -2.19     14.39 o 
   0  10   1       13.67       12.41     18.68 o 
   1  10   1       75.52       70.97     21.08 o 
   2  10   1       28.22       26.80     14.82 o 
   3  10   1      240.57      252.86     26.65 o 
   4  10   1       10.60        5.34     18.32 o 
   5  10   1        7.25       23.49     31.08 o 
   6  10   1        0.52      -12.89     14.69 o 
   7  10   1        0.09        1.08     29.27 o 
  -6  11   1       62.24       84.58     21.07 o 
  -5  11   1       76.23       86.47     20.82 o 
  -4  11   1       13.23       24.50     19.01 o 
  -3  11   1       27.74       28.16     19.53 o 
  -2  11   1       58.17       32.98     17.50 o 
  -1  11   1        5.03       12.92     18.61 o 
   0  11   1      146.62      160.28     25.17 o 
   1  11   1       42.09       29.54     23.13 o 
   2  11   1       18.92       11.60     16.70 o 
   3  11   1        3.46        8.94     16.74 o 
   4  11   1       92.13       74.08     28.55 o 
   5  11   1       45.68       36.35     19.24 o 
   6  11   1       11.99       33.76     21.27 o 
  -5  12   1       10.18        6.07     18.29 o 
  -4  12   1        9.97       17.89     19.51 o 
  -3  12   1        4.46       -0.36     21.32 o 
  -2  12   1      167.93      171.42     23.50 o 
  -1  12   1        0.30       -4.58     18.37 o 
   0  12   1        0.03      -11.15     21.14 o 
   1  12   1       13.24        5.40     16.56 o 
   2  12   1       11.51       -6.80     18.78 o 
   3  12   1        3.02        2.81     16.26 o 
   4  12   1       30.35       12.29     30.36 o 
  -2  13   1        0.71      -16.62     19.88 o 
  -1  13   1       32.18       20.42     20.95 o 
   0  13   1       11.27       20.48     20.88 o 
   1  13   1        4.56       22.09     20.37 o 
   2  13   1        2.35       -4.18     20.11 o 
 -10   0   2        0.14      -15.54     24.93 o 
  -8   0   2     1046.93     1062.45     44.20 o 
  -6   0   2     2272.91     2298.46     37.08 o 
  -4   0   2      584.81      605.67     17.63 o 
  -2   0   2     4811.43     4712.25     35.12 o 
   0   0   2     7619.70     7611.24     53.92 o 
   2   0   2      234.57      196.86     14.66 o 
   4   0   2      265.73      250.78     18.39 o 
   6   0   2      627.98      611.94     31.67 o 
   8   0   2       39.84       43.61     21.34 o 
  10   0   2        2.83       -4.34     18.97 o 
 -11   1   2       20.77        0.48     27.83 o 
 -10   1   2        4.70      -14.94     23.53 o 
  -9   1   2        0.93        8.78     23.11 o 
  -8   1   2      464.69      466.52     22.36 o 
  -7   1   2        1.68        9.22     10.74 o 
  -6   1   2     1185.78     1248.46     19.90 o 
  -5   1   2      470.80      511.29     12.64 o 
  -4   1   2       73.09       63.92      6.36 o 
  -3   1   2      884.67      877.09     12.81 o 
  -2   1   2     5096.07     4985.36     72.08 o 
  -1   1   2     6724.27     6399.96     61.55 o 
   0   1   2       19.00       38.03      4.91 o 
   1   1   2     7364.71     7284.26     66.88 o 
   2   1   2      498.75      474.45      9.80 o 
   3   1   2       59.65       55.26      9.01 o 
   4   1   2      293.69      298.78     10.43 o 
   5   1   2      675.49      685.38     17.37 o 
   6   1   2       61.27       55.64     11.78 o 
   7   1   2       28.68       31.62     11.29 o 
   8   1   2      342.66      347.40     20.44 o 
   9   1   2        0.06       -8.89     12.17 o 
  10   1   2      292.74      291.24     29.09 o 
 -11   2   2        1.19       -5.61     22.08 o 
 -10   2   2       22.76       16.51     21.86 o 
  -9   2   2       33.65       19.59     16.04 o 
  -8   2   2       27.83       34.31     16.25 o 
  -7   2   2      109.65      118.50     14.50 o 
  -6   2   2       13.98       15.70      7.23 o 
  -5   2   2       64.16       60.37      7.23 o 
  -4   2   2      102.66      103.26      7.85 o 
  -3   2   2     1378.52     1397.03     18.90 o 
  -2   2   2     1007.00     1003.91     13.88 o 
  -1   2   2     2498.87     2536.45     22.75 o 
   0   2   2     5604.70     5422.86    116.63 o 
   1   2   2    41635.38    41980.90   1390.58 o 
   2   2   2    28767.84    28555.62    185.44 o 
   3   2   2     2292.23     2304.18     30.46 o 
   4   2   2      283.74      299.85      9.58 o 
   5   2   2      567.90      579.40     20.23 o 
   6   2   2        0.02       -0.77      8.82 o 
   7   2   2       89.36       86.19     13.76 o 
   8   2   2       25.51        2.63     12.04 o 
   9   2   2       51.08       41.34     14.50 o 
  10   2   2       62.67       67.84     19.31 o 
 -10   3   2       43.91       54.77     18.64 o 
  -9   3   2       52.60       37.84     15.06 o 
  -8   3   2      135.97      147.63     19.80 o 
  -7   3   2        4.27       -1.32     10.69 o 
  -6   3   2       53.60       48.88      8.00 o 
  -5   3   2       66.96       72.92      8.55 o 
  -4   3   2     3540.50     3577.65     32.76 o 
  -3   3   2      392.65      413.85     11.94 o 
  -2   3   2      597.35      607.19     12.99 o 
  -1   3   2      505.08      497.22     15.41 o 
   0   3   2        7.91        1.62      8.35 o 
   1   3   2     2917.51     3001.11     49.87 o 
   2   3   2      481.49      477.53     31.26 o 
   3   3   2     1480.34     1424.50     30.12 o 
   4   3   2     1204.29     1245.76     26.30 o 
   5   3   2      423.84      418.51     14.83 o 
   6   3   2       91.81      101.99     14.11 o 
   7   3   2      115.14      124.08     16.60 o 
   8   3   2        7.77        6.13     12.64 o 
   9   3   2       71.86       38.02     18.10 o 
  10   3   2       24.15       10.75     21.49 o 
 -10   4   2        7.06       -0.21     17.29 o 
  -9   4   2      136.05      134.93     20.74 o 
  -8   4   2      300.78      302.32     25.47 o 
  -7   4   2       24.24       38.75     12.17 o 
  -6   4   2       58.72       46.79      9.80 o 
  -5   4   2     1563.92     1615.08     34.06 o 
  -4   4   2       43.34       82.94     45.87 o 
  -3   4   2      262.57      264.53     16.49 o 
  -2   4   2      185.06      150.21     11.91 o 
  -1   4   2      354.74      363.45     18.84 o 
   0   4   2      415.16      411.74     15.91 o 
   1   4   2       47.94       55.47     11.62 o 
   2   4   2      627.64      654.25     25.30 o 
   3   4   2     2800.75     2983.37     54.06 o 
   4   4   2      806.98      786.87     26.77 o 
   5   4   2      139.20      160.53     13.81 o 
   6   4   2        0.94        8.78     13.17 o 
   7   4   2      450.56      439.86     22.84 o 
   8   4   2      596.34      553.17     25.92 o 
   9   4   2       42.87       16.78     22.02 o 
  10   4   2       33.83       11.00     14.94 o 
 -10   5   2        0.00       -2.47     14.29 o 
  -9   5   2       45.86       48.10     18.17 o 
  -8   5   2        1.53       -4.59     16.27 o 
  -7   5   2        3.61        7.52     11.97 o 
  -6   5   2      265.23      212.01     48.91 o 
  -5   5   2       16.62       12.53      9.29 o 
  -4   5   2      120.71      111.20     12.83 o 
  -3   5   2      112.83      119.48     10.46 o 
  -2   5   2      372.08      353.06     18.93 o 
  -1   5   2      737.26      708.09     25.67 o 
   0   5   2      274.10      286.98     18.39 o 
   1   5   2      626.58      709.22     22.86 o 
   2   5   2        8.54       -3.29     11.57 o 
   3   5   2     2011.68     2060.61     48.20 o 
   4   5   2     1532.13     1581.42     45.12 o 
   5   5   2      366.79      371.09     33.07 o 
   6   5   2     1138.52     1122.02     27.33 o 
   7   5   2      157.98      162.50     17.52 o 
   8   5   2        0.32        3.20     14.24 o 
   9   5   2        0.06      -17.39     13.66 o 
 -10   6   2        7.52       10.67     16.92 o 
  -9   6   2       21.13       33.78     15.81 o 
  -8   6   2       22.87       11.06     15.71 o 
  -7   6   2      139.28      133.28     18.49 o 
  -6   6   2        9.14        6.29     14.09 o 
  -5   6   2       12.75        7.28     21.14 o 
  -4   6   2      421.58      413.65     16.64 o 
  -3   6   2        0.85        3.23      9.54 o 
  -2   6   2       14.88        5.63     12.36 o 
  -1   6   2        0.33        7.51     10.16 o 
   0   6   2        4.85       22.72     20.60 o 
   1   6   2      410.36      427.19     19.61 o 
   2   6   2      151.43      109.45     13.99 o 
   3   6   2      224.41      202.10     19.62 o 
   4   6   2        4.80        2.17     14.05 o 
   5   6   2      171.55      161.60     22.65 o 
   6   6   2     1192.15     1183.55     31.25 o 
   7   6   2       35.66       36.95     14.59 o 
   8   6   2        4.95        2.04     16.84 o 
   9   6   2       44.35       72.34     24.28 o 
  -9   7   2       58.00      108.13     23.59 o 
  -8   7   2       20.31       42.70     16.84 o 
  -7   7   2       93.28       74.31     18.52 o 
  -6   7   2        1.35        1.58     18.42 o 
  -5   7   2       18.62       25.88     15.27 o 
  -4   7   2        0.07       -1.09     10.95 o 
  -3   7   2      139.41      146.74     15.47 o 
  -2   7   2     1244.35     1246.68     39.87 o 
  -1   7   2     1789.79     1981.94     69.02 o 
   0   7   2      208.26      231.30     19.63 o 
   1   7   2      362.01      352.64     24.13 o 
   2   7   2       15.44        6.69      9.46 o 
   3   7   2      233.93      206.20     16.86 o 
   4   7   2      396.17      398.03     29.48 o 
   5   7   2      538.59      540.63     32.66 o 
   6   7   2        0.74       -0.61     12.96 o 
   7   7   2       76.44      100.23     21.86 o 
   8   7   2        0.00       25.70     18.55 o 
   9   7   2        1.78        9.07     18.43 o 
  -9   8   2       14.45      117.07     34.51 o 
  -8   8   2        2.51      -19.88     19.51 o 
  -7   8   2        1.02       13.64     18.38 o 
  -6   8   2      365.01      346.52     34.87 o 
  -5   8   2       41.93       62.19     17.44 o 
  -4   8   2      589.13      542.90     28.14 o 
  -3   8   2       41.25       61.33     16.36 o 
  -2   8   2       13.67        3.60     15.71 o 
  -1   8   2       75.07       74.98     16.36 o 
   0   8   2       19.11       30.36     15.27 o 
   1   8   2       41.53       47.50     16.06 o 
   2   8   2       42.44       38.65     18.49 o 
   3   8   2      126.83      126.55     21.23 o 
   4   8   2       30.58       39.29     12.76 o 
   5   8   2      482.28      496.17     53.12 o 
   6   8   2       75.08       78.18     15.40 o 
   7   8   2        0.68       16.08     49.69 o 
   8   8   2        2.66       64.07     69.02 o 
  -8   9   2        0.34        5.78     24.21 o 
  -7   9   2        8.70       59.33     22.14 o 
  -6   9   2       44.24       69.49     20.21 o 
  -5   9   2      126.24      122.66     22.82 o 
  -4   9   2      516.12      481.35     38.67 o 
  -3   9   2      924.17      954.38     41.48 o 
  -2   9   2      321.06      330.83     27.54 o 
  -1   9   2       24.44       17.29     16.26 o 
   0   9   2       69.29       67.51     18.10 o 
   1   9   2       22.46       28.94     14.76 o 
   2   9   2      144.79      126.59     22.84 o 
   3   9   2      228.91      285.51     50.23 o 
   4   9   2       15.06       12.38     10.97 o 
   5   9   2       19.84       12.49     13.71 o 
   6   9   2       15.82       23.64     15.27 o 
   7   9   2       18.95       13.01     23.49 o 
  -7  10   2       23.66       10.01     15.19 o 
  -6  10   2        2.40       -1.75     19.91 o 
  -5  10   2       34.34       45.17     19.88 o 
  -4  10   2      176.02      152.65     24.63 o 
  -3  10   2        0.12       20.71     13.97 o 
  -2  10   2      378.75      393.31     30.29 o 
  -1  10   2       13.51       12.29     17.35 o 
   0  10   2       24.45       10.50     18.72 o 
   1  10   2        8.69       14.20     18.52 o 
   2  10   2       12.92        4.35     15.79 o 
   3  10   2       10.10       13.03     16.04 o 
   4  10   2      274.42      289.44     28.73 o 
   5  10   2       56.52       86.01     35.78 o 
   6  10   2       55.89       85.20     45.17 o 
   7  10   2        0.52      -12.65     21.32 o 
  -6  11   2       14.89       25.45     37.40 o 
  -5  11   2       11.84       28.60     21.31 o 
  -4  11   2      142.73      155.90     24.02 o 
  -3  11   2      286.04      326.96     30.89 o 
  -2  11   2      489.70      468.13     33.67 o 
  -1  11   2      460.78      449.84     34.59 o 
   0  11   2       64.62       60.45     17.17 o 
   1  11   2        0.22        3.48     15.21 o 
   2  11   2        2.89      -11.03     18.14 o 
   3  11   2        5.41        5.69     16.48 o 
   4  11   2        1.95       -6.33     15.79 o 
   5  11   2       11.35       -8.67     28.91 o 
   6  11   2       16.06       58.07     20.91 o 
  -5  12   2        0.49       -5.14     15.46 o 
  -4  12   2       19.41       30.74     22.59 o 
  -3  12   2        9.33       14.53     16.33 o 
  -2  12   2        0.06        9.57     18.03 o 
  -1  12   2        6.58       -4.50     18.24 o 
   0  12   2        2.55       12.41     14.68 o 
   1  12   2        4.38        5.19     16.58 o 
   2  12   2        8.74        2.51     18.72 o 
   3  12   2       48.17       70.83     21.17 o 
   4  12   2        0.75      -19.51     19.88 o 
  -2  13   2       15.43       29.09     36.68 o 
  -1  13   2       14.75       11.97     18.79 o 
   0  13   2        1.25       14.89     17.19 o 
   1  13   2        0.21      -12.47     19.42 o 
   2  13   2        1.27       -5.75     16.03 o 
 -11   0   3        0.47      -26.38     36.14 o 
  -9   0   3      593.59      524.36     59.27 o 
  -7   0   3      511.91      500.52     32.89 o 
  -5   0   3        1.72       -3.38      8.43 o 
  -3   0   3       23.99       16.19     25.06 o 
  -1   0   3     1439.33     1449.12     33.25 o 
   1   0   3     8640.60     8367.80    114.36 o 
   3   0   3        8.38        5.75     14.27 o 
   5   0   3      513.31      505.92     26.85 o 
   7   0   3       28.92       31.13     18.93 o 
   9   0   3       75.54       20.96     19.12 o 
 -11   1   3        5.15      -18.28     29.99 o 
 -10   1   3        2.73       -1.01     23.06 o 
  -9   1   3       11.54       11.87     22.37 o 
  -8   1   3      226.67      232.77     53.93 o 
  -7   1   3      106.54      127.15     13.92 o 
  -6   1   3        0.38        6.52      7.08 o 
  -5   1   3     1066.87     1127.20     17.87 o 
  -4   1   3      531.25      536.89     13.74 o 
  -3   1   3      527.94      504.28     10.83 o 
  -2   1   3      801.92      783.54     22.79 o 
  -1   1   3     2041.83     1987.33     16.79 o 
   0   1   3      752.04      719.82     12.37 o 
   1   1   3      826.69      834.16     11.68 o 
   2   1   3     5114.91     5100.54     57.85 o 
   3   1   3       54.00       59.36      9.37 o 
   4   1   3       18.63       20.76      9.72 o 
   5   1   3        0.06        9.18      5.97 o 
   6   1   3        1.76        7.09     12.00 o 
   7   1   3      564.08      545.02     23.99 o 
   8   1   3      102.18       88.18     16.35 o 
   9   1   3        3.38        7.38     15.87 o 
  10   1   3        0.14       -3.99     19.09 o 
 -11   2   3        2.68      -38.82     25.88 o 
 -10   2   3        9.10       -7.58     26.63 o 
  -9   2   3      183.81      172.67     22.32 o 
  -8   2   3        0.08       -4.15     14.02 o 
  -7   2   3      198.73      221.75     16.10 o 
  -6   2   3      124.98      118.99      9.31 o 
  -5   2   3     1808.57     1903.93     22.96 o 
  -4   2   3     1502.87     1510.52     19.92 o 
  -3   2   3      670.06      681.17     12.34 o 
  -2   2   3       21.13       19.63      8.48 o 
  -1   2   3      193.81      188.69      7.24 o 
   0   2   3      853.05      846.34     18.88 o 
   1   2   3      362.00      349.62     11.47 o 
   2   2   3      554.77      548.96     13.38 o 
   3   2   3      744.49      770.93     14.66 o 
   4   2   3      290.55      442.69     41.99 o 
   5   2   3      233.55      224.18     11.73 o 
   6   2   3        3.18       11.01     13.03 o 
   7   2   3       40.60       38.34     12.03 o 
   8   2   3      322.53      334.46     22.72 o 
   9   2   3       52.45       38.18     15.11 o 
  10   2   3       44.97       32.23     19.17 o 
 -10   3   3       64.40       -2.63     35.41 o 
  -9   3   3        1.89       -1.78     16.17 o 
  -8   3   3        0.62       10.94     15.03 o 
  -7   3   3       60.59       48.25     20.23 o 
  -6   3   3        4.17        1.25      7.22 o 
  -5   3   3      570.83      596.36     15.27 o 
  -4   3   3     1182.68     1288.30     24.86 o 
  -3   3   3     1379.41     1414.21     23.90 o 
  -2   3   3       13.99        7.97      6.61 o 
  -1   3   3      879.01      871.10     16.65 o 
   0   3   3     1610.72     1621.44     26.16 o 
   1   3   3      225.15      225.85     12.44 o 
   2   3   3      115.49      144.84     11.25 o 
   3   3   3      518.10      513.23     13.51 o 
   4   3   3       15.57       12.46      7.44 o 
   5   3   3      107.95      107.59     12.21 o 
   6   3   3       54.19       57.02     12.86 o 
   7   3   3        4.31       10.73     14.44 o 
   8   3   3       18.55        9.87     14.03 o 
   9   3   3       92.03      120.94     18.98 o 
  10   3   3       38.09       24.66     18.89 o 
 -10   4   3       12.79       13.52     16.56 o 
  -9   4   3       11.61        9.90     15.96 o 
  -8   4   3       33.03       17.11     17.86 o 
  -7   4   3      366.16      380.90     21.44 o 
  -6   4   3       24.26       25.31      8.27 o 
  -5   4   3       46.00       36.47      8.60 o 
  -4   4   3     1039.83     1103.74     19.67 o 
  -3   4   3       58.53       67.45      6.79 o 
  -2   4   3      121.38      120.91     10.28 o 
  -1   4   3       78.89       64.71      9.48 o 
   0   4   3       48.33       50.82      8.39 o 
   1   4   3       70.96       73.78     12.14 o 
   2   4   3        0.06        2.45     10.21 o 
   3   4   3    10962.70    11524.22    254.95 o 
   4   4   3     4819.15     4859.60     60.67 o 
   5   4   3      282.88      286.11     17.42 o 
   6   4   3       70.26       66.34     13.13 o 
   7   4   3       11.56       18.78     12.56 o 
   8   4   3       52.61       49.75     13.86 o 
   9   4   3       59.02       54.00     17.16 o 
  10   4   3       83.90       91.02     21.11 o 
 -10   5   3       48.38       49.94     19.21 o 
  -9   5   3       46.23       47.72     24.39 o 
  -8   5   3        4.32        3.86     16.47 o 
  -7   5   3       31.01       41.40     13.78 o 
  -6   5   3      652.12      625.63     29.43 o 
  -5   5   3       56.51       48.81     11.03 o 
  -4   5   3      142.78      157.28     10.13 o 
  -3   5   3       88.66      102.42     10.70 o 
  -2   5   3      483.24      469.60     18.10 o 
  -1   5   3       78.22       83.67     10.95 o 
   0   5   3      248.71      264.93     14.56 o 
   1   5   3     2090.93     2151.49     37.20 o 
   2   5   3      210.54      208.52     24.03 o 
   3   5   3      236.53      221.99     21.50 o 
   4   5   3      103.78      110.21     20.60 o 
   5   5   3      303.37      262.04     19.47 o 
   6   5   3       48.88       42.60     16.00 o 
   7   5   3        1.09        4.41     13.89 o 
   8   5   3        2.07        4.84     12.90 o 
   9   5   3        7.45        2.02     17.16 o 
 -10   6   3       11.31       18.07     24.28 o 
  -9   6   3        0.16       -4.38     15.48 o 
  -8   6   3       18.13       61.29     42.90 o 
  -7   6   3      211.24      245.90     21.82 o 
  -6   6   3      128.40      121.08     18.10 o 
  -5   6   3       24.74       22.86     15.69 o 
  -4   6   3       44.71       44.46     11.89 o 
  -3   6   3       63.53       54.13     11.86 o 
  -2   6   3      814.13      824.88     25.41 o 
  -1   6   3     1105.13     1190.71     35.38 o 
   0   6   3      153.81      156.88     18.21 o 
   1   6   3        8.14        7.76      9.48 o 
   2   6   3        1.07       10.39      8.97 o 
   3   6   3       12.98       10.05     13.46 o 
   4   6   3      622.50      596.29     31.79 o 
   5   6   3      299.75      266.44     40.65 o 
   6   6   3       44.87       25.61     13.92 o 
   7   6   3        3.94       19.27     13.95 o 
   8   6   3       18.95        8.59     18.25 o 
   9   6   3       26.47       38.33     17.59 o 
  -9   7   3       17.48       51.64     24.86 o 
  -8   7   3       13.44       29.55     48.79 o 
  -7   7   3       40.45       32.21     15.74 o 
  -6   7   3      178.32      168.52     24.61 o 
  -5   7   3      275.65      286.29     28.84 o 
  -4   7   3       30.35       23.78     10.84 o 
  -3   7   3       13.35       12.99     10.39 o 
  -2   7   3      755.98      778.32     27.49 o 
  -1   7   3      500.52      519.98     27.06 o 
   0   7   3       61.82       56.38     14.31 o 
   1   7   3      394.28      434.63     22.09 o 
   2   7   3       44.25       50.51     13.51 o 
   3   7   3       12.28        2.60      9.99 o 
   4   7   3     1297.79     1220.17     46.69 o 
   5   7   3        5.15        5.78     13.69 o 
   6   7   3      358.04      381.33     25.07 o 
   7   7   3       85.31      126.85     24.53 o 
   8   7   3       69.45       80.28     31.26 o 
  -9   8   3        0.07       33.51     52.94 o 
  -8   8   3       30.14       37.58     32.52 o 
  -7   8   3       51.50       60.45     22.77 o 
  -6   8   3        2.71        2.21     18.83 o 
  -5   8   3       13.66       14.14     15.49 o 
  -4   8   3      124.13      126.98     20.82 o 
  -3   8   3        7.01       35.76     45.35 o 
  -2   8   3       19.84       17.54     10.94 o 
  -1   8   3        0.04       -9.33     15.71 o 
   0   8   3      132.19      192.24     24.57 o 
   1   8   3       20.83        5.78     13.83 o 
   2   8   3       22.45       30.60     11.70 o 
   3   8   3       44.93       47.99     13.89 o 
   4   8   3       11.13        4.06     10.70 o 
   5   8   3        7.07        3.26     13.45 o 
   6   8   3       56.37       30.13     19.79 o 
   7   8   3       69.72       94.30     34.51 o 
   8   8   3       55.49       93.67     42.10 o 
  -8   9   3        0.68       -6.50     30.72 o 
  -7   9   3        5.88       10.25     17.07 o 
  -6   9   3      109.74      116.89     23.12 o 
  -5   9   3       70.67       80.32     21.24 o 
  -4   9   3      335.39      352.78     32.84 o 
  -3   9   3       32.48       29.70     13.13 o 
  -2   9   3       55.21       41.33     14.83 o 
  -1   9   3        1.33        0.40     12.75 o 
   0   9   3       57.56       64.10     17.69 o 
   1   9   3       12.39        5.96     15.16 o 
   2   9   3        0.03       22.19     20.96 o 
   3   9   3      610.71      590.14     29.53 o 
   4   9   3       39.18       18.90     13.57 o 
   5   9   3       26.63       -0.53     14.75 o 
   6   9   3       45.42       31.08     25.66 o 
   7   9   3       30.36       72.64     29.27 o 
  -7  10   3        2.49        2.98     20.23 o 
  -6  10   3       29.94       32.72     17.49 o 
  -5  10   3       40.17       26.44     16.98 o 
  -4  10   3      764.22      742.63     62.88 o 
  -3  10   3      979.04      965.96     67.58 o 
  -2  10   3       78.11       74.20     16.05 o 
  -1  10   3       21.03       30.55     16.99 o 
   0  10   3       67.73       77.94     19.38 o 
   1  10   3       18.34        6.34     18.01 o 
   2  10   3      310.33      338.18     40.29 o 
   3  10   3        1.37        4.80     18.46 o 
   4  10   3        0.05       28.29     14.87 o 
   5  10   3       77.28       61.99     15.02 o 
   6  10   3        7.19       21.32     23.85 o 
  -6  11   3        4.95       16.66     16.72 o 
  -5  11   3        1.49        6.95     17.91 o 
  -4  11   3        2.16        1.75     17.08 o 
  -3  11   3      102.58      110.28     21.72 o 
  -2  11   3      133.51      135.71     20.09 o 
  -1  11   3      610.66      624.78     75.35 o 
   0  11   3       97.50       98.23     19.14 o 
   1  11   3       17.20       -1.45     18.42 o 
   2  11   3        3.36        5.64     16.44 o 
   3  11   3       47.82       21.50     20.42 o 
   4  11   3       12.47       14.29     17.45 o 
   5  11   3        0.00       -5.78     30.36 o 
  -5  12   3       51.42       35.83     31.98 o 
  -4  12   3        3.79       12.83     20.95 o 
  -3  12   3       25.10       26.40     19.62 o 
  -2  12   3        0.96       14.65     20.37 o 
  -1  12   3      293.60      294.42     24.34 o 
   0  12   3        6.08        7.80     16.82 o 
   1  12   3       35.56       33.46     19.17 o 
   2  12   3        7.26       -0.37     16.40 o 
   3  12   3        3.54        9.50     15.16 o 
   4  12   3       11.44        8.80     17.29 o 
  -2  13   3       16.50       -9.22     14.31 o 
  -1  13   3      133.45      117.96     24.73 o 
   0  13   3       60.86       50.36     15.84 o 
   1  13   3       79.05       87.46     29.04 o 
 -10   0   4        7.82      -13.37     26.38 o 
  -8   0   4      849.77      826.83     65.41 o 
  -6   0   4        0.72        4.02      9.73 o 
  -4   0   4       60.74       42.45      9.06 o 
  -2   0   4      152.62      153.49     11.21 o 
   0   0   4     1827.02     1751.43     33.61 o 
   2   0   4      187.20      217.66     22.54 o 
   4   0   4       75.60       54.02     16.40 o 
   6   0   4      151.59      163.88     21.72 o 
   8   0   4        0.86      -12.60     18.78 o 
  10   0   4      140.48      109.32     62.52 o 
 -11   1   4        7.47      -15.40     23.26 o 
 -10   1   4        1.49       -8.75     22.23 o 
  -9   1   4      124.21       81.25     27.17 o 
  -8   1   4        2.24       16.56     14.65 o 
  -7   1   4      275.94      279.35     14.76 o 
  -6   1   4      787.28      814.79     16.98 o 
  -5   1   4      537.58      566.38     13.32 o 
  -4   1   4       11.12       19.24      5.84 o 
  -3   1   4     1700.27     1654.82     17.38 o 
  -2   1   4      524.80      516.12     12.94 o 
  -1   1   4     3371.63     3348.92     29.52 o 
   0   1   4    15182.19    14938.92    141.22 o 
   1   1   4     5119.66     5023.04     33.49 o 
   2   1   4      525.19      529.75     10.47 o 
   3   1   4      187.77      173.90      8.11 o 
   4   1   4      343.66      380.14     21.91 o 
   5   1   4      355.98      354.93     17.30 o 
   6   1   4      108.82      102.31     12.89 o 
   7   1   4      127.74      145.18     15.93 o 
   8   1   4      229.88      238.35     20.40 o 
   9   1   4       38.91       19.27     14.98 o 
  10   1   4        1.69        2.08     14.72 o 
 -11   2   4       18.44      -20.60     21.56 o 
 -10   2   4      129.87      106.41     47.52 o 
  -9   2   4       32.16       10.15     19.40 o 
  -8   2   4       70.24       71.97     15.43 o 
  -7   2   4      544.43      549.74     25.19 o 
  -6   2   4      417.45      416.19     13.29 o 
  -5   2   4      420.66      481.73     18.08 o 
  -4   2   4        6.78        6.47      6.10 o 
  -3   2   4     4367.06     4359.12     38.86 o 
  -2   2   4        5.02        9.88      7.84 o 
  -1   2   4      446.72      461.58      9.76 o 
   0   2   4    17043.97    16797.37     78.37 o 
   1   2   4      848.47      853.52     25.06 o 
   2   2   4       21.02       11.65      7.54 o 
   3   2   4     1600.82     1653.63     32.05 o 
   4   2   4        2.45       -3.34      5.63 o 
   5   2   4        1.16        2.35      9.65 o 
   6   2   4       50.52       42.84     13.34 o 
   7   2   4       61.10       63.14     14.40 o 
   8   2   4        0.05      -12.62     11.79 o 
   9   2   4       42.94       29.52     13.02 o 
  10   2   4       58.16       48.58     15.80 o 
 -10   3   4       23.95        6.38     24.18 o 
  -9   3   4        1.27        3.93     15.13 o 
  -8   3   4      103.72      116.08     18.36 o 
  -7   3   4       19.57       14.80     12.35 o 
  -6   3   4        4.93        2.22      6.75 o 
  -5   3   4      101.75       81.77      8.47 o 
  -4   3   4     2189.87     2228.92     24.51 o 
  -3   3   4        8.15        7.97      5.83 o 
  -2   3   4        9.99       16.98      6.68 o 
  -1   3   4      392.90      386.73     11.30 o 
   0   3   4        0.02        7.89      8.00 o 
   1   3   4      267.12      247.83     13.12 o 
   2   3   4      148.81      124.47     12.39 o 
   3   3   4     4481.55     4653.73     42.22 o 
   4   3   4      395.90      393.46     15.15 o 
   5   3   4        0.51        3.94     10.45 o 
   6   3   4       45.51       46.99     13.96 o 
   7   3   4      357.94      380.79     22.29 o 
   8   3   4        1.89       16.91     12.29 o 
   9   3   4       16.46        3.66     13.99 o 
  10   3   4        2.59      -19.20     14.85 o 
 -10   4   4       59.04       16.28     23.09 o 
  -9   4   4       88.03       92.24     20.12 o 
  -8   4   4        0.21       -4.58     14.40 o 
  -7   4   4       55.57       42.40     13.67 o 
  -6   4   4       23.06       26.12     12.20 o 
  -5   4   4      241.26      257.19     11.86 o 
  -4   4   4      430.00      423.82     11.19 o 
  -3   4   4       76.27       95.49      8.33 o 
  -2   4   4     2695.51     2725.50     31.81 o 
  -1   4   4      780.79      820.47     26.08 o 
   0   4   4      340.09      309.76     12.83 o 
   1   4   4      953.50      998.45     24.26 o 
   2   4   4      851.88      863.07     28.30 o 
   3   4   4      829.41      764.15     23.72 o 
   4   4   4       41.05       47.31      9.78 o 
   5   4   4        4.70       11.39     10.75 o 
   6   4   4      290.58      270.52     18.49 o 
   7   4   4      813.39      836.40     33.23 o 
   8   4   4      300.15      280.10     21.66 o 
   9   4   4        0.20        0.74     13.11 o 
 -10   5   4       20.80       39.05     18.37 o 
  -9   5   4       36.68       47.37     20.41 o 
  -8   5   4       23.64       13.84     15.78 o 
  -7   5   4        1.67       -5.94     15.00 o 
  -6   5   4      260.82      255.19     15.83 o 
  -5   5   4        4.75       -2.13     11.60 o 
  -4   5   4      363.26      352.47     13.66 o 
  -3   5   4       77.13       76.55      9.45 o 
  -2   5   4       57.05       54.89     10.86 o 
  -1   5   4     2025.79     2077.16     35.57 o 
   0   5   4     2498.28     2701.84     36.38 o 
   1   5   4     4427.11     4869.18    157.83 o 
   2   5   4      299.52      402.27     40.56 o 
   3   5   4      175.16      179.21     14.64 o 
   4   5   4      184.88      163.85     15.02 o 
   5   5   4      284.65      296.23     21.22 o 
   6   5   4       11.80        2.86     13.33 o 
   7   5   4      713.37      746.83     33.42 o 
   8   5   4       68.28       70.30     17.47 o 
   9   5   4        0.06        6.80     17.39 o 
 -10   6   4        3.94       10.38     22.72 o 
  -9   6   4        1.19       11.36     26.10 o 
  -8   6   4        0.22       18.79     15.00 o 
  -7   6   4       21.96       14.04     14.81 o 
  -6   6   4       13.19       -4.65     15.02 o 
  -5   6   4      165.26      151.19     19.45 o 
  -4   6   4       96.41       91.88     13.08 o 
  -3   6   4       79.27       84.24     11.96 o 
  -2   6   4       68.57       80.13     12.01 o 
  -1   6   4      346.82      361.26     17.80 o 
   0   6   4      144.13      155.33     13.61 o 
   1   6   4       17.54       14.31     10.61 o 
   2   6   4       57.01       39.93     16.35 o 
   3   6   4        5.23       -3.23      9.85 o 
   4   6   4      109.34      100.27     14.14 o 
   5   6   4      949.66      994.71     34.07 o 
   6   6   4      646.25      648.16     30.79 o 
   7   6   4        0.63        8.87     13.66 o 
   8   6   4       25.90       45.06     26.02 o 
   9   6   4       10.83        7.45     20.84 o 
  -9   7   4       85.06      120.23     33.53 o 
  -8   7   4        0.00       13.37     21.31 o 
  -7   7   4      126.19      129.71     41.92 o 
  -6   7   4      159.10      152.50     22.40 o 
  -5   7   4       60.20       64.34     17.49 o 
  -4   7   4      113.34      126.11     21.71 o 
  -3   7   4        0.00        9.19     11.84 o 
  -2   7   4        8.99       22.29     11.59 o 
  -1   7   4      682.38      697.69     25.92 o 
   0   7   4       19.92       26.32     11.14 o 
   1   7   4      151.04      161.23     15.77 o 
   2   7   4        1.75       -0.01      9.79 o 
   3   7   4      399.66      410.48     28.90 o 
   4   7   4      240.71      253.30     19.77 o 
   5   7   4      126.13      116.00     19.65 o 
   6   7   4      263.77      267.29     21.97 o 
   7   7   4      167.84      164.34     19.93 o 
   8   7   4       26.53       41.97     21.17 o 
  -9   8   4       35.69      101.02     73.36 o 
  -8   8   4       46.65        5.78     23.13 o 
  -7   8   4        4.10       21.10     24.57 o 
  -6   8   4      252.46      259.79     28.96 o 
  -5   8   4       13.38       -3.87     16.06 o 
  -4   8   4        0.01      -12.27     16.31 o 
  -3   8   4        5.42        1.52     12.90 o 
  -2   8   4      122.23      121.58     17.24 o 
  -1   8   4      129.72      148.24     15.98 o 
   0   8   4      150.68      149.81     16.38 o 
   1   8   4       48.08       47.62     14.72 o 
   2   8   4      121.84      101.47     15.81 o 
   3   8   4        8.91       -1.89     17.61 o 
   4   8   4        2.22        0.41     17.79 o 
   5   8   4       91.09       95.53     20.93 o 
   6   8   4        0.12        8.40     28.73 o 
   7   8   4        1.26        1.08     22.04 o 
   8   8   4       70.70      102.63     35.78 o 
  -8   9   4       10.07       -2.89     23.49 o 
  -7   9   4        0.10      -19.08     15.28 o 
  -6   9   4       82.86       63.11     20.66 o 
  -5   9   4      216.56      198.52     26.28 o 
  -4   9   4       89.81      108.39     22.14 o 
  -3   9   4       96.08      104.28     22.53 o 
  -2   9   4       61.97       52.14     14.92 o 
  -1   9   4       45.85       36.79     14.00 o 
   0   9   4        0.17      -11.30     12.83 o 
   1   9   4       59.49       65.69     20.47 o 
   2   9   4       51.44       46.92     14.30 o 
   3   9   4      105.54       94.64     16.24 o 
   4   9   4        1.64       -2.84     11.36 o 
   5   9   4       13.43        4.55     10.93 o 
   6   9   4       52.31       37.15     16.84 o 
   7   9   4       95.70       66.13     35.05 o 
  -7  10   4       39.82       46.52     20.17 o 
  -6  10   4        0.69       11.64     17.53 o 
  -5  10   4       13.59       28.70     18.70 o 
  -4  10   4       35.97       30.17     21.72 o 
  -3  10   4       35.42       73.86     52.94 o 
  -2  10   4       68.08       47.87     14.88 o 
  -1  10   4       70.80       68.59     15.16 o 
   0  10   4        0.12        5.41     12.25 o 
   1  10   4       31.25       15.92     12.77 o 
   2  10   4        8.60       14.17     18.63 o 
   3  10   4       48.59       44.31     13.29 o 
   4  10   4        4.07       -5.09     12.84 o 
   5  10   4       29.39       44.62     15.14 o 
   6  10   4        0.26       -0.36     22.77 o 
  -6  11   4      107.52      122.57     45.53 o 
  -5  11   4        2.66       -5.60     15.18 o 
  -4  11   4       25.31       41.47     19.79 o 
  -3  11   4      113.76       94.56     21.08 o 
  -2  11   4      201.69      217.37     26.45 o 
  -1  11   4      433.35      459.62     27.50 o 
   0  11   4        7.35        6.19     15.46 o 
   1  11   4        0.45       12.29     14.20 o 
   2  11   4        6.03        1.85     13.57 o 
   3  11   4        7.46       13.33     11.68 o 
   4  11   4       35.07       22.22     18.75 o 
   5  11   4      103.59      168.04     41.92 o 
  -4  12   4        0.28        3.41     15.64 o 
  -3  12   4        8.62       11.97     17.58 o 
  -2  12   4      149.29      168.69     27.17 o 
  -1  12   4      184.66      219.24     22.79 o 
   0  12   4        7.44        5.94     15.78 o 
   1  12   4        0.46       10.60     12.85 o 
   2  12   4        0.31        1.81     11.53 o 
   3  12   4       13.55        9.85     14.46 o 
   4  12   4        3.52       13.86     16.04 o 
  -2  13   4      140.58      162.59     29.90 o 
  -1  13   4       50.82       60.80     20.03 o 
   0  13   4       62.38       68.10     17.91 o 
   1  13   4      168.07      172.12     23.35 o 
 -11   0   5       32.19       21.68     28.91 o 
  -9   0   5      473.22      447.74     54.57 o 
  -7   0   5      773.68      759.22     26.12 o 
  -5   0   5     1882.18     1948.36     39.05 o 
  -3   0   5     1160.66     1101.45     19.65 o 
  -1   0   5     2005.04     1920.69     30.51 o 
   1   0   5     1204.53     1157.61     25.57 o 
   3   0   5      470.19      490.11     14.58 o 
   5   0   5     4151.92     4131.86     71.89 o 
   7   0   5        1.78       14.58     18.62 o 
   9   0   5       74.69       93.40     54.39 o 
 -11   1   5        9.24      -44.63     37.58 o 
 -10   1   5       30.28       13.13     21.59 o 
  -9   1   5      429.55      432.99     54.03 o 
  -8   1   5      131.71       80.30     35.42 o 
  -7   1   5       57.80       52.73     11.24 o 
  -6   1   5       81.77       86.17      9.24 o 
  -5   1   5       39.80       43.51      7.05 o 
  -4   1   5        1.18        5.36      5.49 o 
  -3   1   5     2923.92     2900.68     35.31 o 
  -2   1   5     1620.40     1564.10     27.93 o 
  -1   1   5     3458.56     3523.02     40.04 o 
   0   1   5     9881.38     9594.79     77.35 o 
   1   1   5     2543.29     2557.71     22.75 o 
   2   1   5       20.54       18.84      6.07 o 
   3   1   5       32.98       24.78      5.79 o 
   4   1   5       20.48       20.43      9.40 o 
   5   1   5        5.07        9.35     11.68 o 
   6   1   5        8.31       16.76     13.40 o 
   7   1   5      191.46      189.90     18.15 o 
   8   1   5       67.51       61.91     14.53 o 
   9   1   5        0.56      -17.48     12.86 o 
  10   1   5        4.44      -11.54     15.75 o 
 -11   2   5       25.00       18.75     31.62 o 
 -10   2   5       48.97       43.78     25.37 o 
  -9   2   5       52.50       64.94     21.76 o 
  -8   2   5      666.81      639.93     30.41 o 
  -7   2   5       66.34       45.38     10.96 o 
  -6   2   5        1.83        0.43      7.10 o 
  -5   2   5      249.99      257.19     10.26 o 
  -4   2   5      119.73      121.40      6.50 o 
  -3   2   5      407.58      407.55     13.64 o 
  -2   2   5      121.27      115.33      6.23 o 
  -1   2   5     3689.48     3629.60     26.28 o 
   0   2   5      396.82      371.82     12.99 o 
   1   2   5     4739.08     4862.86     57.98 o 
   2   2   5      880.46      836.09     16.41 o 
   3   2   5       77.65      103.88      8.85 o 
   4   2   5      905.30      936.51     16.45 o 
   5   2   5       58.47       63.66     13.03 o 
   6   2   5      107.38      101.52     14.01 o 
   7   2   5      136.41      110.21     15.64 o 
   8   2   5       17.22        0.56     13.42 o 
   9   2   5      127.74      123.78     16.70 o 
  10   2   5        0.00      -22.09     14.72 o 
 -11   3   5        9.62       -5.78     26.02 o 
 -10   3   5        0.72      -13.53     21.97 o 
  -9   3   5      106.78       81.38     18.53 o 
  -8   3   5      197.98      158.37     20.65 o 
  -7   3   5       45.02       43.07     14.89 o 
  -6   3   5        6.05       12.24     10.81 o 
  -5   3   5     1311.83     1317.11     19.80 o 
  -4   3   5      337.33      347.41      9.71 o 
  -3   3   5      152.76      156.03      6.90 o 
  -2   3   5      474.38      476.83     11.76 o 
  -1   3   5      260.60      262.78     10.40 o 
   0   3   5     1060.23     1074.05     20.84 o 
   1   3   5      105.34      108.04      9.98 o 
   2   3   5     9093.77     9883.93    145.06 o 
   3   3   5       93.50      125.75     10.23 o 
   4   3   5        4.77        4.93      7.19 o 
   5   3   5        0.66        1.76     11.18 o 
   6   3   5      158.48      158.78     17.20 o 
   7   3   5      148.32      145.65     16.06 o 
   8   3   5      888.84      919.12     39.28 o 
   9   3   5       31.53       38.85     16.71 o 
 -10   4   5       38.96       24.35     28.02 o 
  -9   4   5       89.44      159.61     59.17 o 
  -8   4   5       57.49       59.23     16.33 o 
  -7   4   5       92.24      107.14     13.99 o 
  -6   4   5      220.59      202.12     14.84 o 
  -5   4   5      533.60      550.94     19.69 o 
  -4   4   5        1.29        6.13      6.02 o 
  -3   4   5      277.26      286.83     11.01 o 
  -2   4   5     2616.17     2751.29     32.25 o 
  -1   4   5     1001.28     1057.49     19.47 o 
   0   4   5      121.13      134.40     11.15 o 
   1   4   5       44.56       58.34     11.04 o 
   2   4   5       22.73       11.45      9.15 o 
   3   4   5      391.89      391.07     14.82 o 
   4   4   5      239.01      244.61     13.92 o 
   5   4   5       29.01       33.92     13.47 o 
   6   4   5       26.62       26.89     13.11 o 
   7   4   5        1.96       -1.91     10.59 o 
   8   4   5       56.54       36.01     13.97 o 
   9   4   5      111.79       86.68     16.77 o 
 -10   5   5       12.00       19.14     50.05 o 
  -9   5   5       64.70       38.40     16.29 o 
  -8   5   5       14.80       32.27     22.34 o 
  -7   5   5        0.04       21.48     16.52 o 
  -6   5   5        0.21       -5.56     11.65 o 
  -5   5   5       65.18       62.43     12.54 o 
  -4   5   5      362.53      371.44     13.34 o 
  -3   5   5     1783.79     1850.59     28.95 o 
  -2   5   5      126.69      139.11     11.40 o 
  -1   5   5        7.55       -3.78     10.53 o 
   0   5   5        4.34        7.66      8.17 o 
   1   5   5      252.81      244.03     16.32 o 
   2   5   5       62.72       66.77     11.99 o 
   3   5   5      131.79      140.43     15.06 o 
   4   5   5      293.57      292.84     15.55 o 
   5   5   5       29.89       34.97     17.63 o 
   6   5   5       65.41       56.67     14.44 o 
   7   5   5        0.13        9.44     13.60 o 
   8   5   5        0.48       12.15     13.50 o 
   9   5   5        0.82        1.86     15.59 o 
 -10   6   5        3.12       -3.43     22.87 o 
  -9   6   5        0.57        9.18     16.64 o 
  -8   6   5        4.44       15.55     15.67 o 
  -7   6   5      299.28      313.62     24.95 o 
  -6   6   5       66.61       68.52     15.90 o 
  -5   6   5       31.75       32.62     19.66 o 
  -4   6   5        1.21      -19.06     17.10 o 
  -3   6   5        4.85       -5.71      9.68 o 
  -2   6   5        3.76        3.10      9.02 o 
  -1   6   5      347.59      354.25     18.66 o 
   0   6   5      114.48       95.68     11.38 o 
   1   6   5      123.90      149.33     13.85 o 
   2   6   5       59.61       60.52     12.27 o 
   3   6   5        6.69       27.52     12.72 o 
   4   6   5      473.73      463.34     22.06 o 
   5   6   5      604.02      631.10     28.61 o 
   6   6   5       32.02       41.12     14.60 o 
   7   6   5        3.26        6.55     13.96 o 
   8   6   5        1.35       -6.96     15.37 o 
  -9   7   5       24.40       51.93     24.42 o 
  -8   7   5       77.62       74.60     17.35 o 
  -7   7   5       25.69       28.94     19.91 o 
  -6   7   5        9.12      -16.35     15.97 o 
  -5   7   5       16.21        8.96     16.84 o 
  -4   7   5       75.94      107.49     28.01 o 
  -3   7   5        1.48        8.53     11.78 o 
  -2   7   5       96.49      114.56     15.83 o 
  -1   7   5       36.02       40.12     13.57 o 
   0   7   5      104.83      110.85     15.08 o 
   1   7   5       38.09       42.53      9.86 o 
   2   7   5       12.77        0.69     10.67 o 
   3   7   5      162.57      155.40     17.80 o 
   4   7   5      414.86      376.28     29.67 o 
   5   7   5      256.10      271.05     20.93 o 
   6   7   5        0.18        0.34     16.58 o 
   7   7   5       18.64       11.63     16.92 o 
   8   7   5        9.66        6.50     22.04 o 
  -9   8   5        0.71       41.14     45.35 o 
  -8   8   5        8.33       14.86     16.42 o 
  -7   8   5       12.01        1.09     19.67 o 
  -6   8   5        6.56       -8.77     19.00 o 
  -5   8   5       13.68        3.01     16.82 o 
  -4   8   5        0.34       -3.05     17.16 o 
  -3   8   5      202.32      212.33     26.34 o 
  -2   8   5       30.71       24.93     12.76 o 
  -1   8   5        6.68        1.13     12.16 o 
   0   8   5       23.79       26.47     11.23 o 
   1   8   5      119.10      111.11     13.76 o 
   2   8   5        0.36       14.66     10.38 o 
   3   8   5      283.44      265.81     17.43 o 
   4   8   5      133.99       95.27     23.71 o 
   5   8   5       11.46       18.88     16.58 o 
   6   8   5        3.06      -10.60     15.53 o 
   7   8   5      115.92       98.40     20.63 o 
  -8   9   5       32.27       37.09     17.45 o 
  -7   9   5       35.59       10.23     24.39 o 
  -6   9   5       30.49       18.76     21.31 o 
  -5   9   5        8.98        6.69     17.27 o 
  -4   9   5       49.65       29.85     25.12 o 
  -3   9   5       58.01       54.63     18.09 o 
  -2   9   5        0.01      -16.33     12.34 o 
  -1   9   5       34.27       24.99     13.27 o 
   0   9   5       76.27       73.56     15.96 o 
   1   9   5      166.29      176.58     19.30 o 
   2   9   5      100.09      105.18     15.32 o 
   3   9   5        0.57       -1.87     12.53 o 
   4   9   5       18.63       12.62     14.24 o 
   5   9   5       24.33       16.07     15.53 o 
   6   9   5        3.10        3.19     16.92 o 
   7   9   5      143.88      123.23     35.05 o 
  -7  10   5       10.43      -10.66     21.34 o 
  -6  10   5      119.83      115.06     24.02 o 
  -5  10   5        0.50       15.85     18.49 o 
  -4  10   5      206.04      198.13     27.57 o 
  -3  10   5        9.80       17.03     16.07 o 
  -2  10   5       77.36       64.63     19.12 o 
  -1  10   5       64.50       63.05     15.16 o 
   0  10   5       83.04       75.57     17.35 o 
   1  10   5        2.29       -3.14     10.76 o 
   2  10   5       62.70       41.21     13.61 o 
   3  10   5       16.48       20.38     11.63 o 
   4  10   5       74.57       71.03     15.69 o 
   5  10   5        2.21        2.90     12.94 o 
   6  10   5        0.11      -11.56     20.96 o 
  -6  11   5       56.04       45.89     20.44 o 
  -5  11   5        0.79       11.99     21.14 o 
  -4  11   5       13.53        2.96     17.23 o 
  -3  11   5       29.96       23.08     19.10 o 
  -2  11   5        0.09        9.40     16.07 o 
  -1  11   5      133.77      139.64     19.51 o 
   0  11   5      261.86      257.47     27.70 o 
   1  11   5        1.45       21.40     27.53 o 
   2  11   5       30.75       47.53     16.91 o 
   3  11   5        1.26       -1.75     15.54 o 
   4  11   5       11.50       17.73     15.46 o 
   5  11   5        3.94       13.55     15.57 o 
  -4  12   5       22.16       -0.34     15.79 o 
  -3  12   5       66.51       61.57     24.35 o 
  -2  12   5      182.74      155.64     28.53 o 
  -1  12   5       10.62       16.77     16.48 o 
   0  12   5       26.20       -2.59     14.34 o 
   1  12   5       41.98       39.10     14.88 o 
   2  12   5        0.02        5.26     14.11 o 
   3  12   5        0.05       11.11     14.62 o 
  -1  13   5       21.20       15.94     18.31 o 
   0  13   5      225.27      179.99     28.42 o 
 -10   0   6        6.19      -27.83     35.78 o 
  -8   0   6      240.59      297.05     47.70 o 
  -6   0   6       86.22       62.59     12.27 o 
  -4   0   6     1248.34     1267.00     24.96 o 
  -2   0   6     1171.48     1164.94     24.60 o 
   0   0   6     1410.62     1379.97     29.37 o 
   2   0   6      159.56      130.71     10.57 o 
   4   0   6       95.63       80.03     14.93 o 
   6   0   6      365.11      396.54     30.25 o 
   8   0   6        5.04       -7.01     15.18 o 
 -11   1   6        2.35      -38.41     25.60 o 
 -10   1   6       66.80       70.48     28.59 o 
  -9   1   6       69.42       59.65     26.81 o 
  -8   1   6       25.85        0.64     20.58 o 
  -7   1   6        6.26       21.10     10.46 o 
  -6   1   6        6.57        6.05      7.33 o 
  -5   1   6      126.76      113.76      7.90 o 
  -4   1   6       73.69       64.04      6.30 o 
  -3   1   6      608.65      591.19     13.99 o 
  -2   1   6      638.17      654.18     10.98 o 
  -1   1   6     1109.90     1110.71     25.61 o 
   0   1   6     1693.18     1631.61     22.78 o 
   1   1   6       80.66       92.02      8.06 o 
   2   1   6       15.65       22.47      6.45 o 
   3   1   6       42.45       43.69      6.92 o 
   4   1   6     2623.89     2717.80     30.45 o 
   5   1   6      608.07      609.79     23.25 o 
   6   1   6       49.32       63.65     13.40 o 
   7   1   6        0.00       -2.29     11.43 o 
   8   1   6        0.02       -1.02     12.68 o 
   9   1   6       33.16       24.26     13.23 o 
 -11   2   6       41.09       26.74     25.00 o 
 -10   2   6        8.42       14.36     21.80 o 
  -9   2   6       37.43       45.29     36.86 o 
  -8   2   6      529.20      431.19     44.02 o 
  -7   2   6      108.99      105.34     12.49 o 
  -6   2   6       92.44       98.95     10.67 o 
  -5   2   6       54.33       65.17      6.63 o 
  -4   2   6      506.43      582.59     20.98 o 
  -3   2   6      307.78      324.93     13.84 o 
  -2   2   6       24.56       29.14      5.74 o 
  -1   2   6      149.45      143.70      7.40 o 
   0   2   6     1000.42     1012.47     19.27 o 
   1   2   6        3.39        7.37      6.14 o 
   2   2   6      930.24      918.55     16.46 o 
   3   2   6      118.63      116.22      9.99 o 
   4   2   6        4.05        1.31      7.33 o 
   5   2   6        1.31        1.09     10.53 o 
   6   2   6      394.84      383.23     19.69 o 
   7   2   6      304.55      310.37     20.20 o 
   8   2   6       87.42       85.61     15.75 o 
   9   2   6      122.80      117.79     19.02 o 
 -10   3   6        2.83       -0.30     29.81 o 
  -9   3   6       35.05       13.93     27.65 o 
  -8   3   6       31.34       28.12     14.48 o 
  -7   3   6        0.04        2.15     10.37 o 
  -6   3   6        6.65        3.06     10.50 o 
  -5   3   6       60.61       89.22     10.78 o 
  -4   3   6       56.02       77.49     10.24 o 
  -3   3   6      258.35      289.49     13.34 o 
  -2   3   6        3.39        3.17      6.00 o 
  -1   3   6      241.31      248.80     13.94 o 
   0   3   6      297.67      268.94     12.07 o 
   1   3   6     3722.17     3863.91     31.65 o 
   2   3   6      177.19      202.90      9.89 o 
   3   3   6      112.06      151.83     10.72 o 
   4   3   6      469.94      503.27     16.52 o 
   5   3   6       60.71       71.35     13.83 o 
   6   3   6       92.83       84.50     16.02 o 
   7   3   6      104.52       77.57     16.03 o 
   8   3   6      195.22      199.43     22.85 o 
   9   3   6       28.55       22.86     15.68 o 
 -10   4   6       34.23       27.91     36.86 o 
  -9   4   6      108.22       70.07     24.61 o 
  -8   4   6       42.85       67.33     13.53 o 
  -7   4   6      180.51      192.41     15.72 o 
  -6   4   6      182.81      202.90     15.24 o 
  -5   4   6      942.95      934.17     25.33 o 
  -4   4   6       76.08       76.24      6.54 o 
  -3   4   6       38.97       39.84      7.42 o 
  -2   4   6      409.99      451.29     20.05 o 
  -1   4   6     1333.77     1457.73     41.34 o 
   0   4   6      655.00      707.09     19.28 o 
   1   4   6       46.36       37.17      9.03 o 
   2   4   6     1095.12     1135.67     35.48 o 
   3   4   6      413.52      384.29     23.63 o 
   4   4   6      749.09      748.58     26.65 o 
   5   4   6       27.88       36.90     12.84 o 
   6   4   6      118.24      110.06     17.30 o 
   7   4   6       28.48       20.64     12.81 o 
   8   4   6       88.91      103.38     22.06 o 
   9   4   6       24.35       13.56     15.19 o 
 -10   5   6       33.29       19.60     28.73 o 
  -9   5   6        6.93       -4.01     19.94 o 
  -8   5   6       48.50       45.55     14.10 o 
  -7   5   6        4.94        7.58     12.87 o 
  -6   5   6       19.57       20.68     12.06 o 
  -5   5   6       32.10       33.26     11.10 o 
  -4   5   6     1032.82     1041.69     27.11 o 
  -3   5   6     1031.05     1131.63     33.77 o 
  -2   5   6      431.78      454.73     16.57 o 
  -1   5   6      139.92      133.02      9.99 o 
   0   5   6       29.92       13.11      8.20 o 
   1   5   6       82.21       74.16     11.64 o 
   2   5   6       15.41       17.79     10.73 o 
   3   5   6      274.89      272.53     15.01 o 
   4   5   6     1946.53     1616.69    290.25 o 
   5   5   6      194.05      202.98     18.87 o 
   6   5   6      236.18      242.60     21.74 o 
   7   5   6       78.39       67.82     14.34 o 
   8   5   6        1.38       -5.90     19.03 o 
   9   5   6        0.31       -1.00     16.10 o 
 -10   6   6        0.57      -10.69     59.08 o 
  -9   6   6        6.94       23.30     41.95 o 
  -8   6   6       58.14       43.87     18.07 o 
  -7   6   6      255.25      253.74     23.16 o 
  -6   6   6      113.80      121.57     16.59 o 
  -5   6   6      152.57      151.70     17.05 o 
  -4   6   6      341.21      328.15     20.90 o 
  -3   6   6       53.59       58.71      9.62 o 
  -2   6   6        6.74        3.56     10.81 o 
  -1   6   6     1853.88     2090.49     40.10 o 
   0   6   6      937.50      931.56     25.73 o 
   1   6   6       94.24       92.98     14.25 o 
   2   6   6       14.40       14.06     15.00 o 
   3   6   6       33.92       34.25     11.61 o 
   4   6   6        9.25        0.13     13.22 o 
   5   6   6       28.41       37.71     13.56 o 
   6   6   6        0.41       -7.37     15.87 o 
   7   6   6        3.68        0.22     14.25 o 
   8   6   6        2.39      -15.58     14.09 o 
  -9   7   6       37.10       26.75     19.08 o 
  -8   7   6        3.35        1.99     16.95 o 
  -7   7   6      292.37      271.37     28.96 o 
  -6   7   6       15.88       12.82     16.44 o 
  -5   7   6      268.95      269.85     50.95 o 
  -4   7   6      167.35      134.46     24.40 o 
  -3   7   6        8.39        9.40     19.93 o 
  -2   7   6        5.63        7.02     11.36 o 
  -1   7   6        1.79       -1.33     10.76 o 
   0   7   6        1.39       -1.78     10.68 o 
   1   7   6        9.54       11.88     12.53 o 
   2   7   6       72.34       62.72     13.73 o 
   3   7   6       18.51        4.12     11.71 o 
   4   7   6      592.59      532.49     34.33 o 
   5   7   6        9.87       -6.11     14.04 o 
   6   7   6       92.87       88.73     21.54 o 
   7   7   6       58.31       74.63     21.68 o 
   8   7   6       33.00       22.02     19.08 o 
  -8   8   6        0.17       13.55     24.75 o 
  -7   8   6       14.84       22.04     17.97 o 
  -6   8   6        1.68       -0.87     17.11 o 
  -5   8   6       21.27       23.49     15.59 o 
  -4   8   6        6.68       19.31     21.34 o 
  -3   8   6       44.35       30.60     18.70 o 
  -2   8   6       45.88       65.64     14.44 o 
  -1   8   6       33.38       34.96     13.60 o 
   0   8   6       27.38       23.92     13.68 o 
   1   8   6      254.24      247.25     17.68 o 
   2   8   6      345.34      340.16     19.84 o 
   3   8   6      411.83      405.42     25.82 o 
   4   8   6       88.80       97.08     20.42 o 
   5   8   6       59.27       50.89     19.14 o 
   6   8   6       26.71       17.35     23.13 o 
   7   8   6       52.89       39.41     16.88 o 
  -8   9   6        0.04       14.79     20.93 o 
  -7   9   6       99.02      101.11     22.75 o 
  -6   9   6       55.81       84.97     21.33 o 
  -5   9   6      297.05      340.85     33.22 o 
  -4   9   6      251.94      233.10     27.94 o 
  -3   9   6       15.68       -4.31     15.31 o 
  -2   9   6       50.67       52.29     23.24 o 
  -1   9   6        0.82        1.03     12.36 o 
   0   9   6        2.20       10.77     12.70 o 
   1   9   6        7.06       -8.21     12.82 o 
   2   9   6       68.14       68.00     13.47 o 
   3   9   6       17.02       29.77     13.40 o 
   4   9   6        6.95       17.81     12.99 o 
   5   9   6        4.61       -6.14     16.24 o 
   6   9   6       11.74       15.44     28.73 o 
  -7  10   6        0.44       13.33     35.78 o 
  -6  10   6       75.76      149.19     41.56 o 
  -5  10   6      341.71      361.38     49.51 o 
  -4  10   6       73.29       62.33     23.98 o 
  -3  10   6       37.13       23.81     16.72 o 
  -2  10   6       49.66       43.48     17.88 o 
  -1  10   6        7.24        8.97     14.93 o 
   0  10   6        4.43        6.49     13.63 o 
   1  10   6      114.35      104.69     16.62 o 
   2  10   6       33.22       29.19     12.71 o 
   3  10   6        0.77        6.42     11.33 o 
   4  10   6       13.61       16.92     14.40 o 
   5  10   6       17.04        4.74     12.63 o 
   6  10   6       16.92       33.99     16.08 o 
  -6  11   6       11.22        8.62     18.89 o 
  -5  11   6       22.42       17.61     19.88 o 
  -4  11   6       44.92       59.69     20.67 o 
  -3  11   6       37.95       35.07     20.14 o 
  -2  11   6        4.82       13.57     16.44 o 
  -1  11   6       48.21       36.32     19.54 o 
   0  11   6       13.94       10.10     14.27 o 
   1  11   6        1.51       -6.59     13.85 o 
   2  11   6       14.25       23.13     15.32 o 
   3  11   6       52.18       69.21     17.05 o 
   4  11   6       14.49        1.99     16.29 o 
  -4  12   6       26.45       34.04     22.59 o 
  -3  12   6       85.42      110.94     26.95 o 
  -2  12   6       27.54       21.25     22.47 o 
  -1  12   6        1.62       20.80     19.08 o 
   0  12   6      131.69      100.00     18.69 o 
   1  12   6       39.07       20.14     15.27 o 
   2  12   6       22.25       27.34     15.50 o 
   3  12   6        0.01        7.31     14.21 o 
 -11   0   7       55.32       39.39     42.64 o 
  -9   0   7        0.00       -2.17     24.57 o 
  -7   0   7      924.45      928.89     39.00 o 
  -5   0   7      610.36      644.82     19.33 o 
  -3   0   7     1777.91     1811.67     31.96 o 
  -1   0   7       25.82       35.65     10.94 o 
   1   0   7      662.97      601.43     22.27 o 
   3   0   7      220.34      225.05     13.91 o 
   5   0   7      655.69      705.55     35.39 o 
   7   0   7       46.64       55.61     20.08 o 
   9   0   7       40.99        1.73     20.51 o 
 -11   1   7       81.81       75.64     24.85 o 
 -10   1   7        1.89        4.06     25.01 o 
  -9   1   7      266.73      189.61     31.57 o 
  -8   1   7      925.85      891.24     45.69 o 
  -7   1   7        1.40       11.04     10.54 o 
  -6   1   7      123.10      112.47     11.12 o 
  -5   1   7        0.68        0.61      5.52 o 
  -4   1   7      291.05      264.25      9.31 o 
  -3   1   7      400.57      425.79     10.16 o 
  -2   1   7       36.30       43.48      6.27 o 
  -1   1   7      728.74      753.10     16.29 o 
   0   1   7       34.61       40.79      7.71 o 
   1   1   7      154.24      157.12     11.06 o 
   2   1   7      395.36      382.04     11.95 o 
   3   1   7       69.29       65.64      7.67 o 
   4   1   7       26.53       20.84      6.91 o 
   5   1   7       24.49       37.16     11.66 o 
   6   1   7       14.63       24.33     13.79 o 
   7   1   7       26.70        9.40     13.62 o 
   8   1   7       37.25       72.89     41.44 o 
   9   1   7       27.93       12.14     14.26 o 
 -11   2   7        2.21      -20.40     31.44 o 
 -10   2   7      389.39      400.33     68.12 o 
  -9   2   7        9.36       13.81     24.47 o 
  -8   2   7      119.72       92.23     17.27 o 
  -7   2   7      594.60      546.57     19.57 o 
  -6   2   7       77.29       65.79     10.30 o 
  -5   2   7       34.64       33.91      9.93 o 
  -4   2   7     3112.01     3269.60     38.90 o 
  -3   2   7     1234.32     1328.59     23.75 o 
  -2   2   7       26.87       22.66      5.83 o 
  -1   2   7      192.57      182.73      7.41 o 
   0   2   7      324.71      340.26     12.90 o 
   1   2   7        1.99       -3.60      6.45 o 
   2   2   7       35.82       27.66      7.30 o 
   3   2   7      585.00      606.96     18.45 o 
   4   2   7       86.43       86.28     12.21 o 
   5   2   7       89.89       79.36     14.96 o 
   6   2   7       84.51       81.76     14.02 o 
   7   2   7       20.62       19.43     12.17 o 
   8   2   7        4.93       -7.00     15.14 o 
   9   2   7       15.31       -1.67     12.70 o 
 -10   3   7      220.87      216.74     32.21 o 
  -9   3   7       84.65       88.39     25.34 o 
  -8   3   7      238.36      247.44     18.53 o 
  -7   3   7        1.51       -0.35     10.26 o 
  -6   3   7      219.55      203.25     15.45 o 
  -5   3   7      225.21      249.27     15.37 o 
  -4   3   7       37.21       50.58     10.52 o 
  -3   3   7     1046.12     1119.66     32.55 o 
  -2   3   7      172.60      168.52      8.40 o 
  -1   3   7      122.55      120.00     10.59 o 
   0   3   7     3033.57     2998.24     36.29 o 
   1   3   7     1662.15     1690.53     20.86 o 
   2   3   7     1254.27     1220.27     20.10 o 
   3   3   7       15.30       11.05      8.29 o 
   4   3   7       14.71        9.00     11.52 o 
   5   3   7       52.03       52.76     15.92 o 
   6   3   7       50.73       51.79     13.62 o 
   7   3   7        1.07        0.83     12.14 o 
   8   3   7      247.40      267.15     21.43 o 
   9   3   7       53.43       39.15     17.44 o 
 -10   4   7       15.91       16.12     29.45 o 
  -9   4   7      137.50      155.32     29.01 o 
  -8   4   7       50.98       54.08     19.66 o 
  -7   4   7        8.05       12.93     12.56 o 
  -6   4   7      259.86      243.08     15.80 o 
  -5   4   7     1240.77     1247.20     34.14 o 
  -4   4   7       44.16       41.22     11.40 o 
  -3   4   7      252.34      266.29     10.66 o 
  -2   4   7      794.96      800.06     17.26 o 
  -1   4   7      427.17      439.92     14.24 o 
   0   4   7      382.16      377.05     15.93 o 
   1   4   7      308.04      306.83     15.47 o 
   2   4   7      453.25      441.08     15.12 o 
   3   4   7      584.61      635.33     19.07 o 
   4   4   7      136.19      119.20     14.90 o 
   5   4   7        0.40        1.64     12.80 o 
   6   4   7        1.13        0.45     14.57 o 
   7   4   7       89.89       75.82     18.18 o 
   8   4   7       18.28       67.94     38.85 o 
   9   4   7        4.18        5.74     16.56 o 
 -10   5   7       18.67       15.81     44.27 o 
  -9   5   7       15.47       22.66     19.40 o 
  -8   5   7      137.09      133.25     16.92 o 
  -7   5   7        2.47        6.84     11.90 o 
  -6   5   7       26.27       10.73     13.80 o 
  -5   5   7      386.67      370.36     18.36 o 
  -4   5   7        6.33       -3.37     10.08 o 
  -3   5   7      618.61      633.56     22.17 o 
  -2   5   7      166.10      195.40     12.89 o 
  -1   5   7      110.84      118.77     11.35 o 
   0   5   7       27.34       13.40      9.53 o 
   1   5   7       10.13       23.12     10.36 o 
   2   5   7       20.22       17.23     12.05 o 
   3   5   7      202.37      221.46     14.64 o 
   4   5   7      445.52      513.87     24.22 o 
   5   5   7      135.47      111.36     21.24 o 
   6   5   7       37.90       27.62     20.05 o 
   7   5   7       83.04       72.77     19.04 o 
   8   5   7       92.42       91.29     21.97 o 
 -10   6   7        3.10       -0.88     25.48 o 
  -9   6   7       19.35       34.86     18.01 o 
  -8   6   7        1.05      -15.58     13.39 o 
  -7   6   7      150.11      121.64     16.17 o 
  -6   6   7       80.20       95.15     14.15 o 
  -5   6   7       21.17       21.05     15.96 o 
  -4   6   7       45.23       66.10     20.52 o 
  -3   6   7       14.24        1.48     15.58 o 
  -2   6   7       21.48       21.26      9.47 o 
  -1   6   7      251.30      273.97     15.68 o 
   0   6   7      105.84      136.52     20.97 o 
   1   6   7       68.26       71.75     14.71 o 
   2   6   7      175.99      191.88     16.41 o 
   3   6   7      737.28      733.37     28.07 o 
   4   6   7       52.85       65.99     19.71 o 
   5   6   7        0.10       12.91     19.70 o 
   6   6   7       68.93       49.83     17.10 o 
   7   6   7       34.81       32.65     20.82 o 
   8   6   7       14.29        9.69     17.27 o 
  -9   7   7        2.64       30.46     19.87 o 
  -8   7   7        5.06      -11.74     16.09 o 
  -7   7   7       37.99       35.74     16.00 o 
  -6   7   7      324.37      301.22     28.31 o 
  -5   7   7      480.57      501.10     35.87 o 
  -4   7   7      120.54      109.31     23.35 o 
  -3   7   7        4.38        5.60     19.93 o 
  -2   7   7       98.53       88.92     13.73 o 
  -1   7   7      498.77      532.00     24.29 o 
   0   7   7      114.77      107.58     13.00 o 
   1   7   7        1.49       -8.55     10.39 o 
   2   7   7        9.21        7.60     13.97 o 
   3   7   7       39.22       43.71     14.05 o 
   4   7   7        2.05        6.40     17.10 o 
   5   7   7       53.22       18.19     17.84 o 
   6   7   7       98.67       75.21     21.50 o 
   7   7   7       34.13       34.90     45.89 o 
  -8   8   7       34.80       31.59     18.58 o 
  -7   8   7        1.32      -10.72     19.26 o 
  -6   8   7       24.58       36.95     31.62 o 
  -5   8   7       87.76       96.87     20.53 o 
  -4   8   7        4.24       18.69     27.83 o 
  -3   8   7      332.37      332.81     32.18 o 
  -2   8   7       24.27       29.17     13.35 o 
  -1   8   7       79.94       78.55     14.48 o 
   0   8   7       21.13        8.89     12.34 o 
   1   8   7      232.46      227.69     18.37 o 
   2   8   7      381.31      354.90     19.80 o 
   3   8   7      379.53      322.90     23.06 o 
   4   8   7      106.70       90.55     22.99 o 
   5   8   7       24.62       20.07     17.59 o 
   6   8   7       59.23       51.98     17.95 o 
   7   8   7        8.02        0.35     25.12 o 
  -8   9   7        8.96       11.31     20.66 o 
  -7   9   7       27.49        4.69     17.69 o 
  -6   9   7       95.04      106.65     23.60 o 
  -5   9   7       18.58       22.67     18.45 o 
  -4   9   7       78.95       51.50     19.88 o 
  -3   9   7      141.81      137.60     24.48 o 
  -2   9   7        1.92      -17.21     14.44 o 
  -1   9   7        1.06        3.49     12.02 o 
   0   9   7      120.60      127.26     16.27 o 
   1   9   7      247.65      225.76     18.85 o 
   2   9   7       22.37       24.96     13.15 o 
   3   9   7       31.22       34.88     11.69 o 
   4   9   7       14.05      -15.44     15.00 o 
   5   9   7       17.13       -4.07     16.38 o 
   6   9   7        1.20        5.08     18.97 o 
  -7  10   7       52.83       43.89     19.40 o 
  -6  10   7       15.24       14.38     19.48 o 
  -5  10   7       57.18       41.98     20.40 o 
  -4  10   7        9.54      -10.69     14.56 o 
  -3  10   7        1.11       -8.48     16.51 o 
  -2  10   7        2.28       -5.46     16.70 o 
  -1  10   7        3.79       25.60     19.23 o 
   0  10   7       27.99       24.24     15.48 o 
   1  10   7      195.55      149.32     20.71 o 
   2  10   7      117.99       87.64     15.18 o 
   3  10   7       21.69       21.72     11.80 o 
   4  10   7        0.48       -6.83     15.74 o 
   5  10   7       15.87       27.82     15.91 o 
  -6  11   7       97.66      111.86     24.87 o 
  -5  11   7       19.72       31.30     20.27 o 
  -4  11   7       30.37       16.92     23.49 o 
  -3  11   7       20.53       17.54     16.74 o 
  -2  11   7        7.98        7.33     21.02 o 
  -1  11   7       30.26       15.26     18.75 o 
   0  11   7       36.76       23.58     16.02 o 
   1  11   7        3.26        8.48     13.40 o 
   2  11   7       24.68       28.64     15.32 o 
   3  11   7      135.63      129.89     30.62 o 
   4  11   7        0.24        3.26     16.89 o 
  -4  12   7       48.54       53.23     22.16 o 
  -3  12   7       98.22       74.35     22.49 o 
  -2  12   7       81.62       69.49     25.16 o 
  -1  12   7      132.06       88.90     25.91 o 
   0  12   7       14.63        4.71     17.02 o 
   1  12   7        0.35        4.49     16.54 o 
   2  12   7       13.08       10.07     13.35 o 
 -10   0   8        9.25      -17.35     23.49 o 
  -8   0   8      624.14      671.16     36.35 o 
  -6   0   8      108.56      120.41     19.27 o 
  -4   0   8     1025.92     1124.19     23.60 o 
  -2   0   8     1821.13     2083.12     65.23 o 
   0   0   8      309.11      299.14     19.19 o 
   2   0   8      741.04      734.09     32.34 o 
   4   0   8      131.64      131.16     21.72 o 
   6   0   8      179.33      193.91     24.02 o 
   8   0   8        9.32       11.32     20.06 o 
 -11   1   8        0.03      -14.52     20.65 o 
 -10   1   8       14.45       13.76     26.80 o 
  -9   1   8       22.49       11.20     23.81 o 
  -8   1   8      284.92      285.17     23.49 o 
  -7   1   8        0.10       -5.17     12.53 o 
  -6   1   8      103.45      106.82     11.50 o 
  -5   1   8      299.46      236.23     30.96 o 
  -4   1   8      306.54      308.56     11.97 o 
  -3   1   8      221.15      225.20      7.70 o 
  -2   1   8     1131.30     1176.47     17.19 o 
  -1   1   8     2481.10     2504.55     30.51 o 
   0   1   8       41.37       37.10      8.34 o 
   1   1   8      314.36      311.79     13.09 o 
   2   1   8       11.08        7.78      6.87 o 
   3   1   8      310.79      299.71     12.34 o 
   4   1   8      498.89      509.16     16.54 o 
   5   1   8      132.59      121.10     16.69 o 
   6   1   8      130.72      136.23     17.29 o 
   7   1   8       78.59       66.86     15.82 o 
   8   1   8       11.24       -7.82     17.37 o 
   9   1   8       30.00        7.46     14.97 o 
 -11   2   8       72.18       63.21     28.73 o 
 -10   2   8        1.72       19.04     20.73 o 
  -9   2   8        0.00       -8.78     22.87 o 
  -8   2   8       99.16       91.03     17.50 o 
  -7   2   8       37.24       32.02     10.98 o 
  -6   2   8      262.37      238.79     14.75 o 
  -5   2   8      234.04      240.21     14.46 o 
  -4   2   8     1020.35     1082.51     24.62 o 
  -3   2   8     1636.25     1761.75     27.80 o 
  -2   2   8      701.86      731.29     12.96 o 
  -1   2   8       10.48       20.35      8.50 o 
   0   2   8       21.85        5.33      8.47 o 
   1   2   8        2.01       11.90     10.27 o 
   2   2   8       20.34       16.00      7.41 o 
   3   2   8      446.60      464.64     14.30 o 
   4   2   8        8.07       22.46     11.67 o 
   5   2   8       70.63       70.93     14.27 o 
   6   2   8       14.57        4.78     11.36 o 
   7   2   8      399.51      373.30     22.69 o 
   8   2   8        3.61      -15.13     17.42 o 
   9   2   8        0.66        2.66     13.94 o 
 -10   3   8       10.28        0.67     20.64 o 
  -9   3   8        0.11       11.37     21.86 o 
  -8   3   8       35.97       46.39     17.87 o 
  -7   3   8       96.26      112.07     13.55 o 
  -6   3   8       78.06       69.71     13.56 o 
  -5   3   8      105.43      108.80     11.57 o 
  -4   3   8       13.95       17.02     11.26 o 
  -3   3   8       30.81       36.56      7.64 o 
  -2   3   8      237.31      259.12      9.64 o 
  -1   3   8      778.39      729.15     18.75 o 
   0   3   8      856.84      869.89     21.37 o 
   1   3   8     2554.39     2633.47     42.37 o 
   2   3   8       68.49       71.79      9.91 o 
   3   3   8        0.13       -8.83      8.67 o 
   4   3   8       11.26       13.25     10.85 o 
   5   3   8      114.07       85.95     14.61 o 
   6   3   8       31.99       24.90     13.46 o 
   7   3   8      170.52      174.92     23.67 o 
   8   3   8      167.09      139.93     22.07 o 
   9   3   8       12.66       17.27     20.49 o 
 -10   4   8       82.50       85.63     24.47 o 
  -9   4   8       31.28       13.36     19.62 o 
  -8   4   8        0.26        0.38     12.61 o 
  -7   4   8      192.70      209.29     16.70 o 
  -6   4   8        2.40       12.93     11.48 o 
  -5   4   8      278.18      262.10     17.42 o 
  -4   4   8      181.53      169.48     14.50 o 
  -3   4   8      409.52      427.06     12.13 o 
  -2   4   8      308.66      326.44     12.99 o 
  -1   4   8      183.75      196.37     12.81 o 
   0   4   8     1300.20     1384.14     27.49 o 
   1   4   8      154.95      137.45      8.82 o 
   2   4   8        2.52        3.06      6.99 o 
   3   4   8      224.60      251.05     20.29 o 
   4   4   8        6.05        1.71     12.24 o 
   5   4   8        5.26        7.73     14.79 o 
   6   4   8       33.77       32.16     20.18 o 
   7   4   8       22.11        4.36     14.91 o 
   8   4   8      158.62      155.18     25.52 o 
 -10   5   8        3.99      -11.94     41.38 o 
  -9   5   8       23.33       34.66     39.03 o 
  -8   5   8      177.99      130.84     17.67 o 
  -7   5   8       13.45       13.85     11.57 o 
  -6   5   8       66.50       60.17     14.15 o 
  -5   5   8      182.06      191.38     15.89 o 
  -4   5   8      253.12      236.94     16.89 o 
  -3   5   8      132.78      131.46     16.22 o 
  -2   5   8        0.90       11.95      8.92 o 
  -1   5   8      881.06      906.92     21.19 o 
   0   5   8      328.23      325.18     16.67 o 
   1   5   8        5.15       30.86      9.87 o 
   2   5   8        3.65        9.48     11.56 o 
   3   5   8       78.56       75.62     13.17 o 
   4   5   8       52.14       48.98     24.75 o 
   5   5   8      576.86      476.75     33.44 o 
   6   5   8       26.14       42.20     20.51 o 
   7   5   8       47.85       41.60     18.70 o 
   8   5   8        3.92       19.50     20.44 o 
  -9   6   8       87.72      109.82     53.23 o 
  -8   6   8       14.70       -9.49     15.63 o 
  -7   6   8        4.07        1.05     13.20 o 
  -6   6   8      117.42      124.58     15.20 o 
  -5   6   8       91.97      101.80     17.32 o 
  -4   6   8       11.29       23.07     13.59 o 
  -3   6   8       91.11       86.76     15.57 o 
  -2   6   8      258.75      255.25     15.76 o 
  -1   6   8      136.40      151.82     12.99 o 
   0   6   8      124.57      117.03     13.73 o 
   1   6   8        0.05       14.09     14.33 o 
   2   6   8       53.45       86.05     16.60 o 
   3   6   8      213.12      202.79     17.65 o 
   4   6   8      740.14      803.76     40.76 o 
   5   6   8      235.78      242.71     26.03 o 
   6   6   8      192.23      180.85     24.28 o 
   7   6   8        8.25        2.61     19.52 o 
   8   6   8        0.34      -11.92     18.78 o 
  -9   7   8        0.81      -39.27     32.89 o 
  -8   7   8        6.62       -1.26     12.26 o 
  -7   7   8       34.53       52.50     16.70 o 
  -6   7   8       67.17       74.68     16.37 o 
  -5   7   8      231.61      197.89     20.61 o 
  -4   7   8      732.71      699.22     31.23 o 
  -3   7   8       97.81       97.85     19.80 o 
  -2   7   8       16.97       17.73     14.27 o 
  -1   7   8      288.23      289.18     17.22 o 
   0   7   8        2.34       -4.37     10.44 o 
   1   7   8        0.58        2.25     10.29 o 
   2   7   8        0.28       -6.54     11.12 o 
   3   7   8       19.38       26.11     14.67 o 
   4   7   8       69.98       45.42     21.07 o 
   5   7   8      145.21      169.80     25.49 o 
   6   7   8      140.74       80.13     20.03 o 
   7   7   8        0.31       20.78     21.72 o 
  -8   8   8       27.74       42.79     17.37 o 
  -7   8   8        4.49       -2.11     15.07 o 
  -6   8   8      398.24      396.07     33.33 o 
  -5   8   8       46.21       36.27     18.93 o 
  -4   8   8      444.86      477.66     61.98 o 
  -3   8   8      251.58      251.71     27.45 o 
  -2   8   8       38.21       43.73     22.45 o 
  -1   8   8       48.55       51.64     14.01 o 
   0   8   8        1.08        3.35     11.81 o 
   1   8   8      426.27      426.19     22.93 o 
   2   8   8       65.76       67.15     14.94 o 
   3   8   8       35.85       36.57     13.33 o 
   4   8   8       11.11        0.61     16.58 o 
   5   8   8        1.22       10.24     20.14 o 
   6   8   8       48.26       33.19     18.61 o 
   7   8   8       60.14       45.68     28.37 o 
  -8   9   8        8.33      -12.90     16.97 o 
  -7   9   8       25.67       20.67     16.98 o 
  -6   9   8       88.49       99.18     25.42 o 
  -5   9   8       31.71       47.51     25.30 o 
  -4   9   8       71.98       91.50     21.30 o 
  -3   9   8       28.38       25.27     24.93 o 
  -2   9   8        6.19        8.68     15.71 o 
  -1   9   8      153.06      147.80     19.09 o 
   0   9   8       83.07       75.77     16.39 o 
   1   9   8       65.72       50.50     13.82 o 
   2   9   8       10.33        8.84     13.49 o 
   3   9   8       29.67       23.87     12.56 o 
   4   9   8        1.36      -19.54     13.02 o 
   5   9   8        3.06        5.20     16.84 o 
   6   9   8       41.86       37.75     18.12 o 
  -7  10   8       16.15       16.31     20.30 o 
  -6  10   8       40.60       17.56     17.72 o 
  -5  10   8        0.16      -15.80     15.28 o 
  -4  10   8       88.09       75.83     22.93 o 
  -3  10   8       26.18       23.79     22.09 o 
  -2  10   8        0.00       -0.15     17.27 o 
  -1  10   8        9.77       -6.80     14.95 o 
   0  10   8        0.01       -4.41     12.04 o 
   1  10   8      314.28      280.16     23.82 o 
   2  10   8       32.05       47.83     15.31 o 
   3  10   8      120.99      106.57     20.82 o 
   4  10   8        6.29       -3.74     12.37 o 
   5  10   8        7.83       30.47     18.03 o 
  -5  11   8        2.51       11.25     18.41 o 
  -4  11   8       82.16       80.99     23.27 o 
  -3  11   8        0.02        6.45     15.84 o 
  -2  11   8        6.96       15.78     22.43 o 
  -1  11   8        1.01       13.33     20.57 o 
   0  11   8        6.16       -9.57     15.54 o 
   1  11   8       27.13       63.19     30.57 o 
   2  11   8        1.30      -12.69     13.24 o 
   3  11   8       26.65       48.54     18.91 o 
   4  11   8       23.13       11.70     16.47 o 
  -3  12   8       31.62       13.85     18.84 o 
  -2  12   8       43.91       37.04     22.87 o 
  -1  12   8       13.13        0.19     24.39 o 
   0  12   8        1.51        2.55     15.84 o 
   1  12   8        5.28        7.19     13.62 o 
   2  12   8        0.08       -3.75     15.48 o 
 -11   0   9       24.37       55.29     33.97 o 
  -9   0   9      728.86      698.90     64.32 o 
  -7   0   9        0.03       -1.98     16.31 o 
  -5   0   9      166.61      172.51     13.09 o 
  -3   0   9     3919.65     4027.24     41.55 o 
  -1   0   9     6368.97     6712.74     75.89 o 
   1   0   9      436.07      452.92     23.40 o 
   3   0   9        6.30        3.08     11.93 o 
   5   0   9      603.91      596.58     35.75 o 
   7   0   9       29.98       30.27     19.03 o 
   9   0   9       19.12       26.22     19.18 o 
 -11   1   9      136.66      118.45     31.83 o 
 -10   1   9       18.43       -3.45     25.49 o 
  -9   1   9      160.74      206.98     31.64 o 
  -8   1   9     1019.51      981.47     31.50 o 
  -7   1   9      160.11      159.62     17.26 o 
  -6   1   9       26.91       11.23      9.23 o 
  -5   1   9      434.67      423.10     17.18 o 
  -4   1   9      161.21      149.05      8.11 o 
  -3   1   9      461.81      490.13     11.43 o 
  -2   1   9     1403.97     1523.63     21.76 o 
  -1   1   9     1014.93     1069.54     27.18 o 
   0   1   9      289.57      320.01     21.96 o 
   1   1   9      905.48      894.69     21.66 o 
   2   1   9       26.89       29.33      8.65 o 
   3   1   9       30.54       26.75      8.41 o 
   4   1   9      139.81      148.55     18.05 o 
   5   1   9       77.90       96.64     14.93 o 
   6   1   9        3.92       -7.88     11.11 o 
   7   1   9       12.73       15.86     14.64 o 
   8   1   9        2.23      -11.76     13.74 o 
   9   1   9       67.27       55.84     17.22 o 
 -10   2   9       15.52       11.43     19.76 o 
  -9   2   9      532.58      519.47     40.14 o 
  -8   2   9       84.30       81.70     15.83 o 
  -7   2   9      128.61      116.42     15.53 o 
  -6   2   9       54.16       41.77     13.09 o 
  -5   2   9      109.09       97.34     13.08 o 
  -4   2   9      205.70      212.57     13.91 o 
  -3   2   9      629.22      648.34     12.49 o 
  -2   2   9      134.10      161.79     14.35 o 
  -1   2   9      190.53      198.95     12.60 o 
   0   2   9     1127.54     1182.92     24.44 o 
   1   2   9      156.55      161.75     12.22 o 
   2   2   9       57.28       51.48      9.28 o 
   3   2   9       13.65       21.25      9.35 o 
   4   2   9       69.71       75.61     15.04 o 
   5   2   9       89.90       88.69     15.57 o 
   6   2   9        0.34      -20.20     13.47 o 
   7   2   9        6.92       62.28     36.14 o 
   8   2   9       92.83       92.08     18.74 o 
 -10   3   9        0.55      -24.72     20.42 o 
  -9   3   9        6.66        4.02     17.72 o 
  -8   3   9      127.96      116.80     16.99 o 
  -7   3   9       16.51       15.27     12.74 o 
  -6   3   9       78.39       64.12     12.21 o 
  -5   3   9       75.73       79.54     12.11 o 
  -4   3   9       95.65       86.37     12.24 o 
  -3   3   9     1234.10     1199.83     25.65 o 
  -2   3   9       45.04       47.29      7.03 o 
  -1   3   9      470.91      497.42     17.09 o 
   0   3   9     2334.42     2349.40     34.91 o 
   1   3   9       75.70       80.88     11.07 o 
   2   3   9      571.41      602.25     17.47 o 
   3   3   9       65.36       61.14      9.08 o 
   4   3   9       64.51       59.12     16.44 o 
   5   3   9        0.63        7.73     14.82 o 
   6   3   9      121.80      120.60     24.66 o 
   7   3   9       35.83       39.18     18.92 o 
   8   3   9      171.66      137.73     25.35 o 
 -10   4   9       22.97       16.29     39.75 o 
  -9   4   9      292.48      267.57     33.25 o 
  -8   4   9      150.87      151.17     20.50 o 
  -7   4   9       69.18       50.14     14.30 o 
  -6   4   9       46.24       35.71     14.15 o 
  -5   4   9        7.80        5.17     11.41 o 
  -4   4   9        1.35       -3.89     10.43 o 
  -3   4   9       47.97       57.43     10.88 o 
  -2   4   9      223.87      239.31     12.18 o 
  -1   4   9      473.57      482.28     22.38 o 
   0   4   9       59.20       63.88     10.85 o 
   1   4   9       76.96       89.19     11.19 o 
   2   4   9      220.42      207.55     14.52 o 
   3   4   9       96.01       88.04     13.67 o 
   4   4   9        5.31       -6.60     13.77 o 
   5   4   9        0.02        8.64     16.63 o 
   6   4   9        1.59        6.17     14.69 o 
   7   4   9       46.49       49.96     20.06 o 
   8   4   9        0.69        6.40     20.47 o 
 -10   5   9       23.62       23.44     49.69 o 
  -9   5   9        5.22       12.12     45.53 o 
  -8   5   9      180.13      156.17     20.04 o 
  -7   5   9       25.01       32.57     13.25 o 
  -6   5   9       14.42        3.23     12.14 o 
  -5   5   9      372.71      384.46     20.14 o 
  -4   5   9      391.23      365.80     19.27 o 
  -3   5   9       79.28       87.93     17.12 o 
  -2   5   9      122.18      116.50     11.11 o 
  -1   5   9      540.07      518.53     18.01 o 
   0   5   9       41.79       40.23      9.89 o 
   1   5   9      388.38      424.21     18.78 o 
   2   5   9        0.53        2.11     10.85 o 
   3   5   9        0.09       -8.21     12.26 o 
   4   5   9        3.74      -14.90     18.27 o 
   5   5   9       51.02       45.16     16.88 o 
   6   5   9       32.06       24.36     20.56 o 
   7   5   9        0.67       -2.38     16.37 o 
   8   5   9        0.68       15.55     16.21 o 
  -9   6   9       61.32      168.35     46.44 o 
  -8   6   9        1.22       -5.97     15.36 o 
  -7   6   9      221.07      220.86     18.74 o 
  -6   6   9       36.44       30.92     13.37 o 
  -5   6   9       23.52       53.83     16.25 o 
  -4   6   9       15.80       15.09     16.97 o 
  -3   6   9        8.15        1.14     14.25 o 
  -2   6   9      912.44      919.73     25.48 o 
  -1   6   9      512.97      517.52     19.11 o 
   0   6   9       33.38       29.67      8.88 o 
   1   6   9        2.24       11.99     11.11 o 
   2   6   9       55.52       45.74     15.23 o 
   3   6   9      381.15      338.68     27.91 o 
   4   6   9      848.11      812.85     43.66 o 
   5   6   9       42.70       24.35     17.71 o 
   6   6   9       54.06       52.40     19.95 o 
   7   6   9       25.96       22.62     18.56 o 
  -9   7   9       29.85       23.87     20.16 o 
  -8   7   9       14.85       19.61     17.96 o 
  -7   7   9      100.31       84.08     17.04 o 
  -6   7   9        2.50       -3.59     11.23 o 
  -5   7   9      220.85      203.30     19.33 o 
  -4   7   9       25.85       14.37     13.45 o 
  -3   7   9      262.30      298.21     23.10 o 
  -2   7   9      131.25      125.11     17.53 o 
  -1   7   9       69.07       74.31     13.37 o 
   0   7   9      103.75       96.81     13.97 o 
   1   7   9       19.72       38.13     12.69 o 
   2   7   9        0.01       -9.60     14.25 o 
   3   7   9        4.44       -1.96     12.39 o 
   4   7   9        0.02       -2.53     15.76 o 
   5   7   9      170.28      154.70     25.05 o 
   6   7   9       56.59       30.62     18.82 o 
   7   7   9       20.31        8.84     21.33 o 
  -8   8   9        8.01       16.28     20.32 o 
  -7   8   9        0.94       11.23     20.82 o 
  -6   8   9       70.55       45.32     27.28 o 
  -5   8   9        0.14       -0.32     15.19 o 
  -4   8   9       53.27       36.06     17.63 o 
  -3   8   9       94.02      119.16     23.72 o 
  -2   8   9      280.74      305.12     55.65 o 
  -1   8   9       51.41       55.50     15.55 o 
   0   8   9        9.47        8.19     12.83 o 
   1   8   9        9.76        3.84     10.12 o 
   2   8   9      347.92      337.52     24.36 o 
   3   8   9      220.14      187.83     25.57 o 
   4   8   9       11.96      -20.88     17.84 o 
   5   8   9       75.03       51.28     20.11 o 
   6   8   9        7.90        6.20     17.50 o 
  -7   9   9       11.27      -18.25     19.70 o 
  -6   9   9        5.57        6.65     16.33 o 
  -5   9   9      379.30      425.66     66.49 o 
  -4   9   9      222.47      264.79     30.70 o 
  -3   9   9       92.21       74.95     20.94 o 
  -2   9   9       13.83       39.53     22.67 o 
  -1   9   9       38.74       23.09     21.07 o 
   0   9   9      376.21      361.38     21.22 o 
   1   9   9       50.06       56.55     13.51 o 
   2   9   9        7.05        8.06     12.11 o 
   3   9   9        0.21       20.88     14.84 o 
   4   9   9       32.89       41.02     19.23 o 
   5   9   9       44.14       42.31     17.95 o 
  -6  10   9        2.21        0.96     16.48 o 
  -5  10   9       36.82       29.03     20.04 o 
  -4  10   9       95.57       67.58     23.05 o 
  -3  10   9        0.37       12.19     20.22 o 
  -2  10   9        0.51       -2.77     20.18 o 
  -1  10   9       87.01       76.25     27.83 o 
   0  10   9       70.48       67.94     19.16 o 
   1  10   9       48.98       43.79     14.24 o 
   2  10   9        0.04        0.50     10.80 o 
   3  10   9       44.79       33.94     15.13 o 
   4  10   9       39.02       32.16     15.03 o 
  -5  11   9      102.15      103.28     25.89 o 
  -4  11   9      247.41      287.40     62.34 o 
  -3  11   9        0.10        6.95     17.53 o 
  -2  11   9        0.98        9.66     17.71 o 
  -1  11   9        2.57        4.34     17.53 o 
   0  11   9        0.31       11.76     17.08 o 
   1  11   9        7.18       18.57     16.30 o 
   2  11   9        6.05       16.24     14.38 o 
   3  11   9       14.98       23.23     14.97 o 
  -3  12   9       29.82       16.93     21.17 o 
  -2  12   9        7.36      -16.70     20.06 o 
  -1  12   9        0.10        0.20     15.84 o 
   0  12   9        7.77        1.83     20.14 o 
   1  12   9        1.29     1418.80   1138.15 o 
 -10   0  10        7.86       32.16     36.50 o 
  -8   0  10      243.78      245.38     26.96 o 
  -6   0  10      232.74      232.25     23.88 o 
  -4   0  10      496.85      502.86     17.61 o 
  -2   0  10     2452.10     2695.52     78.60 o 
   0   0  10      147.30      180.48     17.37 o 
   2   0  10      305.90      283.03     21.53 o 
   4   0  10      471.25      462.24     29.64 o 
   6   0  10       65.98       38.94     18.52 o 
   8   0  10       98.86       87.81     29.63 o 
 -10   1  10       93.11       54.66     24.28 o 
  -9   1  10        0.56       -5.24     22.74 o 
  -8   1  10      147.30      142.23     16.21 o 
  -7   1  10      522.00      531.77     24.49 o 
  -6   1  10      291.93      294.74     18.32 o 
  -5   1  10       10.20        4.58      9.39 o 
  -4   1  10        2.34        9.50      6.92 o 
  -3   1  10       86.12      111.04      9.21 o 
  -2   1  10        2.54        5.83      7.38 o 
  -1   1  10      816.75      876.86     21.35 o 
   0   1  10     1097.27     1192.92     25.64 o 
   1   1  10      500.68      513.89     18.06 o 
   2   1  10       63.32       51.41     10.40 o 
   3   1  10        8.53        5.01      9.58 o 
   4   1  10      220.82      218.35     19.34 o 
   5   1  10      249.80      278.42     22.37 o 
   6   1  10       10.91       13.27     15.50 o 
   7   1  10        5.07       -6.66     14.36 o 
   8   1  10        4.41        9.90     16.24 o 
 -10   2  10       16.18        5.23     21.38 o 
  -9   2  10       39.27       39.84     37.94 o 
  -8   2  10       11.09       -2.35     13.99 o 
  -7   2  10      529.46      558.12     24.50 o 
  -6   2  10       85.59       77.39     12.51 o 
  -5   2  10        5.60        3.65      9.49 o 
  -4   2  10      112.13      120.44     12.25 o 
  -3   2  10      262.45      246.88      9.68 o 
  -2   2  10       17.89       15.39      6.79 o 
  -1   2  10      881.32      905.94     28.11 o 
   0   2  10     1349.96     1367.56     31.48 o 
   1   2  10      830.45      811.60     21.63 o 
   2   2  10       88.67       99.96     12.31 o 
   3   2  10       92.73       84.16     11.60 o 
   4   2  10       13.98       22.11     19.15 o 
   5   2  10       16.47        2.87     14.30 o 
   6   2  10        0.54        3.52     16.50 o 
   7   2  10      113.29      108.25     24.69 o 
   8   2  10       32.22       43.13     17.73 o 
 -10   3  10       99.59      124.58     25.26 o 
  -9   3  10        4.12       -3.90     19.86 o 
  -8   3  10      481.37      495.42     24.52 o 
  -7   3  10      188.97      180.13     20.24 o 
  -6   3  10       64.85       68.62     14.04 o 
  -5   3  10       69.70       69.86     12.31 o 
  -4   3  10      297.44      277.52     15.58 o 
  -3   3  10       30.35       39.91      9.27 o 
  -2   3  10       73.07       59.72      8.37 o 
  -1   3  10       39.19       48.84      9.70 o 
   0   3  10      701.12      735.26     21.29 o 
   1   3  10        6.94       10.10     11.99 o 
   2   3  10      105.84      115.12     12.49 o 
   3   3  10      140.53      133.18     13.28 o 
   4   3  10        0.00       -9.84     15.69 o 
   5   3  10       90.04       77.74     22.78 o 
   6   3  10        0.10       -1.81     18.91 o 
   7   3  10        4.00        7.73     17.91 o 
   8   3  10       22.12       20.37     21.92 o 
 -10   4  10        0.55      -11.42     29.63 o 
  -9   4  10        0.01       -0.09     29.81 o 
  -8   4  10        0.28       11.77     19.15 o 
  -7   4  10       14.54       17.14     12.55 o 
  -6   4  10       43.11       55.01     13.60 o 
  -5   4  10        0.45       10.43     11.49 o 
  -4   4  10        6.44       15.77     13.03 o 
  -3   4  10      153.59      155.28     13.62 o 
  -2   4  10       53.79       59.36     10.56 o 
  -1   4  10       98.20      102.85     14.81 o 
   0   4  10       17.92       15.73      9.99 o 
   1   4  10       35.21       35.67     11.44 o 
   2   4  10       30.00       35.18     10.37 o 
   3   4  10      188.81      174.05     18.71 o 
   4   4  10       52.50       69.22     18.01 o 
   5   4  10       15.17       21.72     15.71 o 
   6   4  10       64.98      112.86     48.61 o 
   7   4  10        4.46        3.40     15.20 o 
   8   4  10       61.56       79.08     22.84 o 
 -10   5  10       49.44       50.31     73.90 o 
  -9   5  10       41.82       41.99     23.49 o 
  -8   5  10        4.94      -18.80     26.74 o 
  -7   5  10       89.91       76.50     15.65 o 
  -6   5  10        1.19        8.96     11.80 o 
  -5   5  10      344.29      316.57     19.10 o 
  -4   5  10       16.16        6.95     10.89 o 
  -3   5  10       26.78       26.53     13.91 o 
  -2   5  10       81.93       79.99     10.90 o 
  -1   5  10       94.43       90.03     15.29 o 
   0   5  10      162.14      150.43     14.36 o 
   1   5  10      185.69      151.72     14.17 o 
   2   5  10       43.13       40.69     20.06 o 
   3   5  10       58.19       48.69     13.17 o 
   4   5  10        0.77       -2.72     15.31 o 
   5   5  10        5.34      -10.10     14.51 o 
   6   5  10       40.34       43.16     18.25 o 
   7   5  10       25.57       38.62     20.42 o 
  -9   6  10        6.48       24.26     44.64 o 
  -8   6  10        0.71       -2.91     15.13 o 
  -7   6  10       10.47        2.78     14.01 o 
  -6   6  10       45.27       15.59     13.13 o 
  -5   6  10       43.89       42.70     15.31 o 
  -4   6  10      577.43      577.22     29.54 o 
  -3   6  10        0.52       -1.21     13.40 o 
  -2   6  10        2.59       -7.52     10.75 o 
  -1   6  10       68.80       58.60     11.76 o 
   0   6  10        7.52        8.79     10.93 o 
   1   6  10        0.02       12.93     11.74 o 
   2   6  10       47.01       51.40     15.83 o 
   3   6  10      218.13      216.69     27.27 o 
   4   6  10       73.70       59.10     18.00 o 
   5   6  10       11.44       13.37     29.63 o 
   6   6  10       47.76       33.01     19.88 o 
   7   6  10        2.70      -15.77     21.86 o 
  -9   7  10        7.65       -0.72     29.63 o 
  -8   7  10       63.32       64.48     22.69 o 
  -7   7  10       77.27       58.82     15.21 o 
  -6   7  10       79.94       63.15     16.87 o 
  -5   7  10       82.25       58.71     15.95 o 
  -4   7  10       79.97       83.60     18.32 o 
  -3   7  10      298.64      258.43     23.43 o 
  -2   7  10       72.00       98.79     17.86 o 
  -1   7  10       40.23       22.63     10.89 o 
   0   7  10       27.48       38.60     13.30 o 
   1   7  10       66.43       62.56     15.35 o 
   2   7  10       78.76       69.74     18.82 o 
   3   7  10       30.01       15.73     19.38 o 
   4   7  10        1.90        6.11     14.35 o 
   5   7  10        6.92       -9.24     18.97 o 
   6   7  10       70.54       44.38     26.56 o 
  -8   8  10        0.01       12.82     20.44 o 
  -7   8  10      111.40      128.76     23.84 o 
  -6   8  10      162.00      132.75     18.25 o 
  -5   8  10      350.27      361.96     30.63 o 
  -4   8  10        1.39       11.68     14.00 o 
  -3   8  10      173.62      138.39     24.39 o 
  -2   8  10      174.45      172.84     25.21 o 
  -1   8  10        2.91       -1.04     12.34 o 
   0   8  10      146.14      132.55     14.84 o 
   1   8  10       59.87       69.57     15.07 o 
   2   8  10      116.74       92.60     15.99 o 
   3   8  10        5.46       18.37     17.45 o 
   4   8  10        1.88        0.30     16.17 o 
   5   8  10       72.07       72.47     19.60 o 
   6   8  10       65.83       59.43     19.16 o 
  -7   9  10        0.06       -5.57     17.53 o 
  -6   9  10      182.96      185.12     26.19 o 
  -5   9  10       83.01      100.39     23.76 o 
  -4   9  10      667.98      671.81     42.99 o 
  -3   9  10      110.29      120.18     24.31 o 
  -2   9  10      136.15      113.75     23.62 o 
  -1   9  10      119.13       85.73     21.93 o 
   0   9  10       27.65       26.22     12.48 o 
   1   9  10       39.44       21.79     14.33 o 
   2   9  10        6.83        8.71     10.93 o 
   3   9  10        0.05       -9.61     16.15 o 
   4   9  10        6.60      -13.10     13.54 o 
   5   9  10        3.30        4.14     17.52 o 
  -6  10  10        0.18      -24.27     16.18 o 
  -5  10  10       43.80       42.85     21.43 o 
  -4  10  10        0.67       -7.57     24.21 o 
  -3  10  10       35.03       15.37     19.95 o 
  -2  10  10      132.34      131.07     24.26 o 
  -1  10  10        8.77       22.22     20.28 o 
   0  10  10        4.05      -15.54     23.49 o 
   1  10  10       17.46       29.67     13.01 o 
   2  10  10       88.69       62.24     15.76 o 
   3  10  10        5.88       16.64     13.66 o 
   4  10  10        7.46       11.38     14.43 o 
  -5  11  10        5.00       17.50     20.82 o 
  -4  11  10      115.57      107.58     22.89 o 
  -3  11  10        9.81       -2.17     16.40 o 
  -2  11  10        5.61       -0.11     16.66 o 
  -1  11  10        0.96       17.49     19.50 o 
   0  11  10        2.13       17.13     21.14 o 
   1  11  10        0.08        9.67     18.49 o 
   2  11  10       49.29       44.68     14.40 o 
  -1  12  10        0.68       13.41     19.66 o 
  -9   0  11       91.71       65.05     29.99 o 
  -7   0  11     4406.73     4378.55     87.86 o 
  -5   0  11      285.06      266.41     23.62 o 
  -3   0  11      428.69      424.87     21.86 o 
  -1   0  11       13.61        3.95      9.48 o 
   1   0  11      593.86      585.58     28.62 o 
   3   0  11      231.76      237.14     21.66 o 
   5   0  11      143.38      143.81     25.28 o 
   7   0  11        3.87       13.73     27.83 o 
 -10   1  11       33.69       23.59     20.78 o 
  -9   1  11      202.63      196.45     36.68 o 
  -8   1  11       56.62       37.16     13.60 o 
  -7   1  11      357.47      322.50     21.76 o 
  -6   1  11       28.72       16.29     13.68 o 
  -5   1  11        7.27       16.82     11.18 o 
  -4   1  11        9.36        9.22      9.57 o 
  -3   1  11      945.91      956.10     16.90 o 
  -2   1  11      495.36      493.70     16.83 o 
  -1   1  11       85.29       79.47     10.18 o 
   0   1  11      243.48      254.84     13.99 o 
   1   1  11        0.03       -1.58      9.44 o 
   2   1  11      365.16      402.93     17.43 o 
   3   1  11      170.18      164.01     13.68 o 
   4   1  11       33.78       25.02     16.91 o 
   5   1  11      103.10       82.95     22.74 o 
   6   1  11       21.96        9.76     16.84 o 
   7   1  11       55.39       53.15     19.33 o 
   8   1  11       42.15       22.07     18.30 o 
 -10   2  11       14.36       13.27     23.87 o 
  -9   2  11       38.61       53.66     19.16 o 
  -8   2  11      421.28      400.20     23.12 o 
  -7   2  11       10.39       12.55     13.93 o 
  -6   2  11       26.66       45.40     15.59 o 
  -5   2  11       19.12       13.58     10.27 o 
  -4   2  11       44.81       58.53     10.58 o 
  -3   2  11      201.09      186.74      9.36 o 
  -2   2  11        0.30       -0.32      6.80 o 
  -1   2  11      204.98      218.55     13.10 o 
   0   2  11        5.07       -6.84      8.38 o 
   1   2  11      550.42      608.15     20.33 o 
   2   2  11       46.94       47.64     11.89 o 
   3   2  11      237.82      250.62     15.60 o 
   4   2  11        9.18      -12.47     13.53 o 
   5   2  11       35.57       24.21     20.44 o 
   6   2  11       92.31       93.54     21.86 o 
   7   2  11        0.01        3.59     14.93 o 
   8   2  11        5.57       15.53     20.99 o 
 -10   3  11       46.97       30.18     58.54 o 
  -9   3  11       58.93      129.11     32.43 o 
  -8   3  11      467.79      481.46     24.99 o 
  -7   3  11        2.06        4.33     14.89 o 
  -6   3  11       72.87       67.98     16.68 o 
  -5   3  11       44.53       22.98     12.40 o 
  -4   3  11      159.88      164.23     15.27 o 
  -3   3  11       37.03       36.75      9.77 o 
  -2   3  11       37.44       33.54     12.05 o 
  -1   3  11      392.97      410.90     16.86 o 
   0   3  11      236.36      220.73     15.06 o 
   1   3  11     1158.24     1123.47     27.58 o 
   2   3  11      115.63      112.44     12.70 o 
   3   3  11      342.46      281.42     60.79 o 
   4   3  11        1.41       14.57     16.90 o 
   5   3  11        1.38       14.31     20.06 o 
   6   3  11       35.82       24.80     18.37 o 
   7   3  11        4.30      -12.42     18.90 o 
   8   3  11       17.11       14.61     20.57 o 
 -10   4  11       68.31      118.09     59.81 o 
  -9   4  11       16.19       17.66     25.73 o 
  -8   4  11       14.66       68.04     55.42 o 
  -7   4  11      288.81      294.95     32.52 o 
  -6   4  11       24.29       33.94     13.58 o 
  -5   4  11       73.94       70.08     13.88 o 
  -4   4  11        1.80       -5.92     10.37 o 
  -3   4  11        0.47       -1.86      9.19 o 
  -2   4  11        0.30       12.33      8.75 o 
  -1   4  11      148.24      147.58     14.34 o 
   0   4  11      142.23      163.25     13.83 o 
   1   4  11       16.86       16.28      9.82 o 
   2   4  11       62.88       70.62     12.63 o 
   3   4  11      196.89      208.29     19.97 o 
   4   4  11       76.86       61.41     21.72 o 
   5   4  11      171.48      139.91     23.86 o 
   6   4  11        0.67        6.13     19.85 o 
   7   4  11        6.50       13.49     15.46 o 
  -9   5  11       36.34       43.54     23.55 o 
  -8   5  11       23.79       18.64     18.17 o 
  -7   5  11      151.37      157.76     15.94 o 
  -6   5  11      224.99      160.32     49.75 o 
  -5   5  11       38.90       -3.98     16.43 o 
  -4   5  11      188.73      174.63     20.09 o 
  -3   5  11        0.21        3.50     13.28 o 
  -2   5  11        1.45       -3.84      9.58 o 
  -1   5  11      199.49      194.04     15.12 o 
   0   5  11      535.87      501.70     21.32 o 
   1   5  11      697.22      677.99     23.80 o 
   2   5  11      228.91      207.11     16.77 o 
   3   5  11        7.01       24.92     17.79 o 
   4   5  11       18.56        4.99     14.46 o 
   5   5  11        0.02       -4.65     16.67 o 
   6   5  11       12.40       28.70     16.48 o 
   7   5  11        0.03        3.43     19.80 o 
  -9   6  11        0.21       41.36     50.23 o 
  -8   6  11       10.52       17.14     17.54 o 
  -7   6  11       38.48       56.41     15.69 o 
  -6   6  11      326.18      327.18     26.95 o 
  -5   6  11      416.78      429.27     26.78 o 
  -4   6  11        5.21       -2.46     13.80 o 
  -3   6  11       35.24       26.68     14.99 o 
  -2   6  11       43.13       46.67     12.72 o 
  -1   6  11      597.92      559.80     20.40 o 
   0   6  11      689.42      680.86     24.70 o 
   1   6  11      195.66      174.18     16.10 o 
   2   6  11       40.33       41.15     13.54 o 
   3   6  11      485.51      500.27     48.79 o 
   4   6  11      129.75      126.41     23.40 o 
   5   6  11      294.42      258.72     31.56 o 
   6   6  11        9.68       12.20     15.58 o 
   7   6  11        2.13        3.01     15.53 o 
  -8   7  11        0.23       -8.15     20.28 o 
  -7   7  11       31.33       37.86     15.80 o 
  -6   7  11       60.92       46.23     18.32 o 
  -5   7  11       37.43       45.91     15.33 o 
  -4   7  11      140.61      130.11     19.55 o 
  -3   7  11     2081.40     2109.70     53.47 o 
  -2   7  11      528.25      517.10     29.08 o 
  -1   7  11       10.16        7.18     11.25 o 
   0   7  11        7.65       -2.60     10.45 o 
   1   7  11       50.45       49.54     15.87 o 
   2   7  11       48.48       56.69     16.04 o 
   3   7  11      226.01      205.20     24.44 o 
   4   7  11       30.50       11.97     16.42 o 
   5   7  11       11.20        8.60     18.15 o 
   6   7  11        0.52        1.13     17.11 o 
  -8   8  11       19.24       26.34     19.40 o 
  -7   8  11        6.00       -6.03     15.65 o 
  -6   8  11       41.98       16.73     14.39 o 
  -5   8  11        5.34       12.43     14.30 o 
  -4   8  11      109.64       97.28     19.13 o 
  -3   8  11      269.69      295.02     25.77 o 
  -2   8  11      124.44      126.78     25.49 o 
  -1   8  11       99.07       99.81     17.57 o 
   0   8  11        2.60       -0.37     11.83 o 
   1   8  11      164.92      165.59     16.82 o 
   2   8  11        9.84        9.99     13.76 o 
   3   8  11        3.41        9.18     17.29 o 
   4   8  11      144.96      135.59     24.83 o 
   5   8  11        5.80        3.34     27.28 o 
  -7   9  11       16.28       19.62     25.30 o 
  -6   9  11        0.00        9.87     18.06 o 
  -5   9  11      281.48      249.86     30.55 o 
  -4   9  11        0.52       -5.68     18.40 o 
  -3   9  11      394.94      418.55     36.08 o 
  -2   9  11       71.00       77.02     22.10 o 
  -1   9  11       29.48       35.16     17.75 o 
   0   9  11       24.88       18.15     13.39 o 
   1   9  11        0.83        2.20     10.81 o 
   2   9  11       64.73       42.64     12.70 o 
   3   9  11       40.97       42.38     20.13 o 
   4   9  11        2.17       25.69     21.31 o 
  -6  10  11        8.48       20.64     18.51 o 
  -5  10  11      110.12       96.07     24.28 o 
  -4  10  11       83.90      124.73     26.44 o 
  -3  10  11        0.24       -8.68     15.72 o 
  -2  10  11       55.45       68.42     20.27 o 
  -1  10  11       10.00        2.74     17.16 o 
   0  10  11        0.00        1.24     16.98 o 
   1  10  11        9.25       11.43     12.84 o 
   2  10  11       18.14       24.98     15.00 o 
   3  10  11        5.08        5.73     14.84 o 
  -4  11  11        5.67        9.08     19.50 o 
  -3  11  11       55.97       63.90     22.84 o 
  -2  11  11       20.57       25.69     20.13 o 
  -1  11  11        0.07        5.51     20.99 o 
   0  11  11       27.61       -0.85     16.36 o 
   1  11  11        0.04        0.74     14.42 o 
   2  11  11       13.64        8.27     13.21 o 
 -10   0  12        0.02       52.04     37.58 o 
  -8   0  12      240.00      186.21     26.95 o 
  -6   0  12     1076.40     1032.29     43.13 o 
  -4   0  12        1.00        3.74      8.82 o 
  -2   0  12       50.68       72.49     14.43 o 
   0   0  12       75.48       64.77     15.53 o 
   2   0  12       14.38       17.23     15.96 o 
   4   0  12      215.37      258.02     36.86 o 
   6   0  12        9.82       23.85     29.63 o 
 -10   1  12        5.21       17.87     24.28 o 
  -9   1  12       28.14       15.13     16.43 o 
  -8   1  12      601.85      573.59     27.19 o 
  -7   1  12       90.10      107.13     15.40 o 
  -6   1  12        6.56       16.49     11.51 o 
  -5   1  12       65.15       49.26     14.46 o 
  -4   1  12      366.64      379.04     21.59 o 
  -3   1  12      266.91      263.41     11.83 o 
  -2   1  12      207.70      199.22     13.24 o 
  -1   1  12      345.77      339.94     16.25 o 
   0   1  12      174.04      168.57     14.36 o 
   1   1  12      325.56      352.65     18.47 o 
   2   1  12       90.42       68.61     12.84 o 
   3   1  12       57.81       58.15     15.23 o 
   4   1  12       88.84       93.27     19.29 o 
   5   1  12        8.84       19.13     15.33 o 
   6   1  12       71.72       58.70     22.45 o 
   7   1  12       39.17       37.01     19.26 o 
 -10   2  12        7.45       11.30     29.63 o 
  -9   2  12      291.04      264.23     23.94 o 
  -8   2  12        1.31        6.48     11.77 o 
  -7   2  12       12.82       14.38     13.44 o 
  -6   2  12     1634.57     1532.85     41.72 o 
  -5   2  12     1277.83     1249.95     29.15 o 
  -4   2  12      298.90      291.46     16.08 o 
  -3   2  12      233.62      227.34     12.17 o 
  -2   2  12      142.74      134.07     11.80 o 
  -1   2  12      765.33      744.28     21.97 o 
   0   2  12        0.06       -1.60     10.59 o 
   1   2  12        0.20       -1.49      9.39 o 
   2   2  12       13.59       14.36     11.81 o 
   3   2  12       53.29       49.06     14.10 o 
   4   2  12       12.80       17.73     17.43 o 
   5   2  12       61.51      100.35     22.38 o 
   6   2  12       29.80       36.52     19.34 o 
   7   2  12        6.53       -2.55     15.07 o 
 -10   3  12       21.92       26.70     28.01 o 
  -9   3  12       16.99        7.19     18.13 o 
  -8   3  12      492.23      539.40     46.74 o 
  -7   3  12      203.27      188.78     21.40 o 
  -6   3  12      177.60      194.52     20.71 o 
  -5   3  12      417.44      394.58     19.12 o 
  -4   3  12       28.39       17.73     14.15 o 
  -3   3  12      227.31      237.14     16.28 o 
  -2   3  12        3.17        6.58      9.82 o 
  -1   3  12      347.35      341.27     17.26 o 
   0   3  12       11.51        7.23     11.43 o 
   1   3  12      254.81      285.26     17.60 o 
   2   3  12      440.53      474.19     20.61 o 
   3   3  12        2.97        5.02     12.88 o 
   4   3  12       18.04        0.82     14.30 o 
   5   3  12      156.57      163.87     27.65 o 
   6   3  12        5.61       -1.02     18.78 o 
   7   3  12        1.55       -0.03     16.66 o 
 -10   4  12       21.31       16.48     67.04 o 
  -9   4  12      184.61      182.10     23.14 o 
  -8   4  12      123.39      112.79     15.98 o 
  -7   4  12        0.04       15.86     15.13 o 
  -6   4  12      207.95      200.34     20.35 o 
  -5   4  12      167.42      149.11     19.30 o 
  -4   4  12       58.39       80.17     47.52 o 
  -3   4  12       32.68       25.86     11.20 o 
  -2   4  12       18.76       17.72     10.32 o 
  -1   4  12       28.74       25.90     10.45 o 
   0   4  12     1129.79     1112.71     29.07 o 
   1   4  12        3.75       11.33     11.36 o 
   2   4  12     1088.10     1083.46     30.30 o 
   3   4  12       20.79       20.04     13.96 o 
   4   4  12      142.02      131.65     27.46 o 
   5   4  12        3.26       16.81     17.38 o 
   6   4  12        4.64       -6.92     16.76 o 
   7   4  12        0.34      -17.34     15.84 o 
  -9   5  12        0.04       44.87     56.74 o 
  -8   5  12       61.70       42.28     19.85 o 
  -7   5  12      115.34      127.57     24.04 o 
  -6   5  12       46.25       69.33     17.80 o 
  -5   5  12      129.74      104.87     18.88 o 
  -4   5  12        9.80       14.74     16.29 o 
  -3   5  12       15.56       28.32     16.34 o 
  -2   5  12       84.37       70.94     14.30 o 
  -1   5  12      694.67      744.83     25.57 o 
   0   5  12      514.31      504.30     22.25 o 
   1   5  12      260.18      287.31     18.71 o 
   2   5  12        6.43        2.79     10.72 o 
   3   5  12        4.05       20.64     15.27 o 
   4   5  12      239.28      240.92     27.80 o 
   5   5  12      105.97       81.67     19.93 o 
   6   5  12        2.22        1.04     19.80 o 
   7   5  12       15.38       -3.35     16.08 o 
  -9   6  12       27.59        0.72     32.52 o 
  -8   6  12       44.45       70.29     24.02 o 
  -7   6  12        6.31       12.69     13.86 o 
  -6   6  12       26.00       32.80     17.31 o 
  -5   6  12       17.69       21.12     13.05 o 
  -4   6  12      642.66      592.58     30.67 o 
  -3   6  12      160.20      160.65     19.65 o 
  -2   6  12      203.77      213.11     19.25 o 
  -1   6  12      391.83      376.14     22.80 o 
   0   6  12      190.51      167.42     15.85 o 
   1   6  12      117.51      105.95     14.79 o 
   2   6  12        2.45       -5.46     12.45 o 
   3   6  12        0.02        7.17     17.53 o 
   4   6  12        5.78       20.24     18.65 o 
   5   6  12       64.63       63.75     23.76 o 
   6   6  12        5.64       17.99     18.05 o 
  -8   7  12        9.12       37.80     48.61 o 
  -7   7  12        2.83       11.59     16.82 o 
  -6   7  12        0.26        3.59     15.10 o 
  -5   7  12      104.13       81.56     18.13 o 
  -4   7  12      147.21      138.74     19.29 o 
  -3   7  12      315.91      271.48     24.34 o 
  -2   7  12      251.18      248.15     19.59 o 
  -1   7  12      788.16      810.75     30.72 o 
   0   7  12      695.65      690.51     24.02 o 
   1   7  12        0.04       -6.77     13.80 o 
   2   7  12        0.02       -5.13     12.44 o 
   3   7  12       26.72       33.49     20.84 o 
   4   7  12       42.86       39.30     22.09 o 
   5   7  12       40.04       46.65     24.93 o 
   6   7  12        0.48       13.96     17.62 o 
  -7   8  12       11.07       38.95     17.44 o 
  -6   8  12       29.97       44.12     17.41 o 
  -5   8  12       15.18       24.38     15.88 o 
  -4   8  12        5.88       18.10     16.70 o 
  -3   8  12       23.59       23.45     15.08 o 
  -2   8  12       29.87       23.78     14.97 o 
  -1   8  12      100.16       93.54     16.40 o 
   0   8  12       86.36       89.99     19.70 o 
   1   8  12       31.35       32.18     14.11 o 
   2   8  12        5.09       -2.90     13.28 o 
   3   8  12        6.28      -18.16     15.04 o 
   4   8  12        2.61       13.61     15.90 o 
   5   8  12        0.97        6.10     18.06 o 
  -6   9  12       40.72       58.91     22.05 o 
  -5   9  12      146.78      142.05     26.37 o 
  -4   9  12        0.01      -11.65     15.70 o 
  -3   9  12       45.83       19.72     20.01 o 
  -2   9  12       70.81       86.84     25.12 o 
  -1   9  12        4.02       -7.45     16.92 o 
   0   9  12        4.53      -10.69     12.99 o 
   1   9  12       19.11       27.10     12.97 o 
   2   9  12       15.31        8.92     13.26 o 
   3   9  12       16.17       30.50     21.82 o 
   4   9  12        2.21       -5.71     14.30 o 
  -5  10  12        0.01        6.48     23.05 o 
  -4  10  12       60.04       46.83     21.34 o 
  -3  10  12       35.03       21.77     22.99 o 
  -2  10  12        1.99       10.67     18.58 o 
  -1  10  12        2.06        6.14     17.97 o 
   0  10  12       15.78        3.42     14.11 o 
   1  10  12       62.24      107.57     20.19 o 
   2  10  12       14.64       16.89     14.24 o 
   3  10  12       18.85       11.67     15.16 o 
  -3  11  12       57.07       43.93     19.54 o 
  -2  11  12       45.31       34.74     20.47 o 
  -1  11  12        8.57       21.80     16.84 o 
   0  11  12        0.93       -8.82     16.24 o 
  -9   0  13      152.94      155.75     28.45 o 
  -7   0  13      121.60      122.88     20.32 o 
  -5   0  13      933.42      945.81     39.25 o 
  -3   0  13        3.45       -3.01     13.29 o 
  -1   0  13       28.05       30.49     15.53 o 
   1   0  13        4.72        2.05     13.07 o 
   3   0  13      165.49      127.93     28.19 o 
   5   0  13        6.42       23.49     23.49 o 
   7   0  13        0.91       13.01     23.13 o 
 -10   1  13        8.56       -3.49     31.62 o 
  -9   1  13        3.50        4.76     22.38 o 
  -8   1  13        8.62       15.54     15.01 o 
  -7   1  13      566.32      549.08     25.39 o 
  -6   1  13       28.18       40.85     13.84 o 
  -5   1  13      508.38      498.61     26.27 o 
  -4   1  13      135.74      138.08     11.84 o 
  -3   1  13        2.64       23.77      8.17 o 
  -2   1  13      112.45      112.16     12.61 o 
  -1   1  13      320.97      326.73     16.86 o 
   0   1  13        0.86        4.67     11.36 o 
   1   1  13        7.26        9.11      9.51 o 
   2   1  13       61.87       50.21     11.90 o 
   3   1  13      218.75      213.72     24.10 o 
   4   1  13      306.81      308.24     29.19 o 
   5   1  13       11.16        8.58     16.56 o 
   6   1  13       11.32        6.23     19.52 o 
   7   1  13       42.33       26.16     21.20 o 
 -10   2  13        4.74       29.37     28.37 o 
  -9   2  13       24.84       29.90     15.95 o 
  -8   2  13       14.76       15.54     15.07 o 
  -7   2  13       37.14       40.24     13.87 o 
  -6   2  13      869.87      815.71     32.93 o 
  -5   2  13     1036.89      739.28    109.73 o 
  -4   2  13      563.05      534.44     25.23 o 
  -3   2  13       12.97       12.89     10.43 o 
  -2   2  13        6.62        4.64      9.40 o 
  -1   2  13       42.45       48.17     11.51 o 
   0   2  13      338.58      322.55     17.83 o 
   1   2  13       97.16       77.46     11.76 o 
   2   2  13      204.07      179.61     16.55 o 
   3   2  13      223.45      229.29     20.30 o 
   4   2  13        3.03       12.94     17.08 o 
   5   2  13      119.52      130.81     27.10 o 
   6   2  13       14.24        3.86     23.31 o 
   7   2  13       28.72       36.71     20.47 o 
 -10   3  13        2.42       25.54     28.37 o 
  -9   3  13       47.29       46.81     19.88 o 
  -8   3  13      273.54      312.49     38.49 o 
  -7   3  13       75.72       68.72     19.12 o 
  -6   3  13      192.55      161.74     23.49 o 
  -5   3  13       12.41       24.03     15.46 o 
  -4   3  13        0.94       14.66     14.04 o 
  -3   3  13      149.09      134.82     14.51 o 
  -2   3  13       59.03       44.55     16.59 o 
  -1   3  13      173.30      153.07     14.34 o 
   0   3  13      296.58      256.46     16.76 o 
   1   3  13        7.58       -4.53      9.88 o 
   2   3  13        2.31       11.71     12.11 o 
   3   3  13        5.89        7.46     13.08 o 
   4   3  13        8.00        2.23     14.10 o 
   5   3  13        0.06       -3.55     19.23 o 
   6   3  13       22.27       32.69     18.51 o 
   7   3  13       32.23       14.95     17.50 o 
  -9   4  13        1.65       29.19     28.73 o 
  -8   4  13       12.58       -1.81     21.21 o 
  -7   4  13       23.51       51.73     21.01 o 
  -6   4  13       39.44       33.83     14.87 o 
  -5   4  13        0.85       -7.55     16.08 o 
  -4   4  13     1746.61     1645.90     44.39 o 
  -3   4  13       35.04       24.34     11.24 o 
  -2   4  13      218.35      209.65     26.24 o 
  -1   4  13      388.51      388.21     19.42 o 
   0   4  13     1140.12     1179.11     31.03 o 
   1   4  13      667.53      666.32     24.92 o 
   2   4  13      239.18      223.31     17.17 o 
   3   4  13        7.25       18.01     13.58 o 
   4   4  13      256.16      286.51     29.61 o 
   5   4  13      156.83      142.07     24.80 o 
   6   4  13        4.49       11.29     15.84 o 
  -9   5  13       67.96      101.04     35.78 o 
  -8   5  13       14.86       24.35     22.96 o 
  -7   5  13       80.87       90.58     25.94 o 
  -6   5  13        0.31       15.08     15.46 o 
  -5   5  13        8.01       58.95     51.71 o 
  -4   5  13       37.68       39.73     16.93 o 
  -3   5  13      163.95      149.58     17.26 o 
  -2   5  13      650.43      618.81     25.46 o 
  -1   5  13     1222.13     1173.10     38.28 o 
   0   5  13     1119.20     1142.49     31.36 o 
   1   5  13        1.34        1.37     14.29 o 
   2   5  13      357.58      357.86     20.26 o 
   3   5  13        4.62       10.55     16.66 o 
   4   5  13      383.19      393.33     35.36 o 
   5   5  13       45.03       38.99     19.72 o 
   6   5  13       44.33       11.47     18.05 o 
  -8   6  13       86.12      111.82     24.21 o 
  -7   6  13        0.04       -0.92     21.50 o 
  -6   6  13       44.48       45.10     15.53 o 
  -5   6  13      198.53      169.36     20.20 o 
  -4   6  13       73.36       69.47     17.55 o 
  -3   6  13      390.34      410.89     27.01 o 
  -2   6  13      292.42      301.37     20.93 o 
  -1   6  13      244.47      236.03     18.50 o 
   0   6  13       75.28       75.62     13.48 o 
   1   6  13        7.66       -5.52     10.51 o 
   2   6  13        6.34        8.00     14.39 o 
   3   6  13        3.56        0.72     16.60 o 
   4   6  13       20.89       24.69     17.10 o 
   5   6  13       21.35       13.40     19.15 o 
   6   6  13       22.23       31.04     22.59 o 
  -8   7  13       33.48       50.89     19.19 o 
  -7   7  13        3.83      -11.06     14.61 o 
  -6   7  13      101.61       95.47     19.34 o 
  -5   7  13       33.22       35.76     16.97 o 
  -4   7  13       71.85       52.65     16.18 o 
  -3   7  13        6.88       10.71     13.26 o 
  -2   7  13       56.47       57.07     13.37 o 
  -1   7  13       47.96       37.02     13.32 o 
   0   7  13       18.50       21.91     11.11 o 
   1   7  13       41.12       49.93     15.35 o 
   2   7  13      149.02       97.10     17.68 o 
   3   7  13       40.73       32.57     18.40 o 
   4   7  13        0.02        6.79     20.42 o 
   5   7  13       32.76       10.43     19.04 o 
  -7   8  13        8.72       16.65     17.70 o 
  -6   8  13        6.64       -0.14     14.29 o 
  -5   8  13       21.01       18.95     13.73 o 
  -4   8  13        0.34       21.00     16.59 o 
  -3   8  13       38.88       43.10     16.06 o 
  -2   8  13      181.80      200.49     24.26 o 
  -1   8  13       91.07       72.20     16.98 o 
   0   8  13      106.20       99.54     18.95 o 
   1   8  13       29.70       20.20     12.34 o 
   2   8  13        9.47       14.95     16.63 o 
   3   8  13        1.72       12.52     19.70 o 
   4   8  13        2.12        3.02     20.06 o 
  -6   9  13        0.42      -10.87     17.45 o 
  -5   9  13       11.49       22.58     17.76 o 
  -4   9  13        0.95      -14.29     17.45 o 
  -3   9  13       19.17        9.30     18.25 o 
  -2   9  13       16.90       23.05     18.89 o 
  -1   9  13       27.87       38.66     16.32 o 
   0   9  13        5.38       23.36     16.10 o 
   1   9  13       33.00       25.21     17.80 o 
   2   9  13       13.66       11.32     16.47 o 
   3   9  13        0.00      -10.88     15.97 o 
  -5  10  13        0.07       -1.02     20.78 o 
  -4  10  13       14.29       12.86     19.78 o 
  -3  10  13       10.76       -4.58     18.13 o 
  -2  10  13        4.43        5.61     21.19 o 
  -1  10  13        1.29       -3.82     20.93 o 
   0  10  13        0.15        1.40     12.78 o 
   1  10  13        3.94        4.98     15.65 o 
   2  10  13        0.04        1.05     16.20 o 
 -10   0  14       12.00       11.93     32.89 o 
  -8   0  14      356.69      284.23     30.76 o 
  -6   0  14       79.81       84.46     19.60 o 
  -4   0  14        0.72       -6.14     25.66 o 
  -2   0  14       46.96       34.60     14.66 o 
   0   0  14      237.70      195.03     21.72 o 
   2   0  14       72.94       68.93     20.42 o 
   4   0  14       92.88       69.75     31.08 o 
   6   0  14       11.88        4.70     21.68 o 
 -10   1  14        1.17      -22.77     31.08 o 
  -9   1  14       59.73       76.05     16.54 o 
  -8   1  14        4.44        3.07     12.86 o 
  -7   1  14        9.52       17.53     12.12 o 
  -6   1  14      234.17      244.73     18.56 o 
  -5   1  14      123.72      102.89     25.44 o 
  -4   1  14        3.71       -6.11     18.00 o 
  -3   1  14       16.76       34.88     13.01 o 
  -2   1  14        0.69       -4.82     10.28 o 
  -1   1  14        9.18       14.12     10.49 o 
   0   1  14      138.87      134.23     14.66 o 
   1   1  14        0.09       -2.76      9.60 o 
   2   1  14        2.26        3.94     11.86 o 
   3   1  14       43.56       81.05     44.45 o 
   4   1  14      477.42      558.31     38.68 o 
   5   1  14       47.38       64.87     19.16 o 
   6   1  14       94.73       84.22     22.23 o 
   7   1  14        0.41       -1.07     18.30 o 
 -10   2  14        1.98       18.24     35.41 o 
  -9   2  14       56.48       56.90     15.57 o 
  -8   2  14        9.93       11.61     17.38 o 
  -7   2  14      337.67      324.77     24.32 o 
  -6   2  14       18.00       28.94     20.97 o 
  -5   2  14      158.65      152.18     26.75 o 
  -4   2  14      426.76      407.08     20.66 o 
  -3   2  14      114.43       97.08     30.72 o 
  -2   2  14        1.90        2.49      9.39 o 
  -1   2  14       21.70       11.13     11.82 o 
   0   2  14      177.42      183.50     14.89 o 
   1   2  14       48.13       48.09     14.25 o 
   2   2  14      399.95      397.59     21.27 o 
   3   2  14      674.83      683.17     39.72 o 
   4   2  14      187.54      209.14     44.27 o 
   5   2  14      221.66      227.90     30.26 o 
   6   2  14       35.91       44.10     18.46 o 
  -9   3  14        1.05       -7.66     22.21 o 
  -8   3  14        4.06       23.85     17.17 o 
  -7   3  14      128.21      100.85     23.46 o 
  -6   3  14      152.59      128.17     24.63 o 
  -5   3  14        5.94       14.82     15.41 o 
  -4   3  14        3.30       23.97     19.53 o 
  -3   3  14      188.89      189.80     16.13 o 
  -2   3  14       36.59       58.47     17.43 o 
  -1   3  14      217.81      227.04     16.17 o 
   0   3  14      179.04      164.09     17.00 o 
   1   3  14     1172.68     1192.54     32.23 o 
   2   3  14      266.61      260.31     18.93 o 
   3   3  14       23.09       22.21     17.27 o 
   4   3  14       70.23       89.88     21.54 o 
   5   3  14       55.43       43.30     28.37 o 
   6   3  14       17.40        7.67     15.33 o 
  -9   4  14       54.35       94.69     18.38 o 
  -8   4  14        1.52        7.61     22.10 o 
  -7   4  14      164.85      181.29     27.31 o 
  -6   4  14        0.92        2.39     19.04 o 
  -5   4  14       54.34       36.77     13.75 o 
  -4   4  14     2828.89     2902.46     59.38 o 
  -3   4  14      948.62      965.51     30.91 o 
  -2   4  14      274.07      254.61     21.60 o 
  -1   4  14       53.27       46.32     13.64 o 
   0   4  14     1330.79     1316.55     33.61 o 
   1   4  14       41.43       49.70     13.15 o 
   2   4  14       27.39       16.09     13.10 o 
   3   4  14      380.76      333.76     22.89 o 
   4   4  14       50.42       41.38     21.72 o 
   5   4  14        3.06      -15.59     13.46 o 
   6   4  14        1.09        3.23     17.36 o 
  -9   5  14       15.46       94.52     77.52 o 
  -8   5  14      127.61      156.26     47.88 o 
  -7   5  14       10.87       45.21     24.78 o 
  -6   5  14       94.66       86.70     18.09 o 
  -5   5  14       97.65       83.32     18.30 o 
  -4   5  14      223.79      236.91     32.08 o 
  -3   5  14        2.62       -4.49     10.63 o 
  -2   5  14      487.01      446.38     23.33 o 
  -1   5  14       51.43       47.38     16.89 o 
   0   5  14      135.87      129.40     16.38 o 
   1   5  14      299.11      324.88     19.78 o 
   2   5  14        0.14       -2.59     11.40 o 
   3   5  14        0.12        0.63     16.03 o 
   4   5  14       46.28       50.68     20.58 o 
   5   5  14        8.87       -2.92     16.66 o 
   6   5  14       10.83        0.18     15.19 o 
  -8   6  14        1.73      -13.27     34.15 o 
  -7   6  14        0.03       24.64     23.75 o 
  -6   6  14        2.44      -13.76     14.80 o 
  -5   6  14       61.33       76.35     17.23 o 
  -4   6  14        7.14       10.15     15.70 o 
  -3   6  14      201.26      171.63     21.81 o 
  -2   6  14       87.30       78.38     13.99 o 
  -1   6  14       45.89       54.01     14.56 o 
   0   6  14       71.09       67.39     13.86 o 
   1   6  14       16.72       19.25     12.07 o 
   2   6  14        2.24        1.31     17.95 o 
   3   6  14       21.37       29.50     16.41 o 
   4   6  14       35.16       26.85     19.26 o 
   5   6  14        2.13       -1.77     20.06 o 
  -7   7  14        3.39       -3.82     22.86 o 
  -6   7  14        9.65       20.68     15.33 o 
  -5   7  14       11.79       13.35     16.05 o 
  -4   7  14        8.30        9.67     13.87 o 
  -3   7  14      110.64      110.02     19.25 o 
  -2   7  14       26.51       35.96     12.27 o 
  -1   7  14        4.32       -7.31     11.00 o 
   0   7  14      104.47      104.40     16.88 o 
   1   7  14       18.59        5.59     14.99 o 
   2   7  14        0.16        4.23     15.09 o 
   3   7  14       27.82       51.75     20.06 o 
   4   7  14       12.54       19.92     17.97 o 
  -7   8  14        2.06        4.79     17.58 o 
  -6   8  14        6.19        2.47     17.92 o 
  -5   8  14        0.24       -9.21     15.33 o 
  -4   8  14       28.23       30.08     16.75 o 
  -3   8  14       33.82       40.35     17.12 o 
  -2   8  14        0.11        2.11     13.92 o 
  -1   8  14        0.01        3.68     11.59 o 
   0   8  14       61.89       66.10     17.83 o 
   1   8  14        3.25       -7.31     16.84 o 
   2   8  14        2.84       -2.07     13.51 o 
   3   8  14       23.42       30.45     16.77 o 
   4   8  14        1.83       10.58     20.94 o 
  -5   9  14        3.66       21.28     16.96 o 
  -4   9  14       14.67       39.49     16.88 o 
  -3   9  14        4.27        0.25     22.59 o 
  -2   9  14       38.99       51.80     20.97 o 
  -1   9  14       27.79       22.11     16.04 o 
   0   9  14        1.57        2.87     13.90 o 
   1   9  14        0.45        0.15     15.01 o 
   2   9  14       13.57       39.40     15.45 o 
  -4  10  14        5.69        0.17     22.07 o 
  -3  10  14        8.88      -13.77     20.68 o 
  -2  10  14        0.16      -12.14     17.89 o 
  -1  10  14       13.72        4.40     18.14 o 
   0  10  14        1.17       -1.22     14.01 o 
   1  10  14        0.02        3.34     14.09 o 
  -9   0  15      200.01      227.78     29.37 o 
  -7   0  15       29.20       15.85     18.91 o 
  -5   0  15      131.93      105.16     41.20 o 
  -3   0  15        0.62       -2.53     24.93 o 
  -1   0  15       13.41       11.57     16.50 o 
   1   0  15      181.84      182.22     25.09 o 
   3   0  15      731.18      733.23     57.10 o 
   5   0  15      325.27      303.19     43.00 o 
  -9   1  15        2.48       15.25     16.36 o 
  -8   1  15        3.71       -9.38     16.95 o 
  -7   1  15        4.23        2.44     13.21 o 
  -6   1  15        2.23        2.09     14.28 o 
  -5   1  15      166.16      152.68     24.91 o 
  -4   1  15      212.16      209.34     47.88 o 
  -3   1  15        4.01       10.56     12.85 o 
  -2   1  15       10.88       16.15     11.45 o 
  -1   1  15       25.17       27.84     11.34 o 
   0   1  15       36.25       34.45     12.10 o 
   1   1  15       10.85        3.37     12.78 o 
   2   1  15       66.77       67.80     12.78 o 
   3   1  15       83.73      114.39     38.85 o 
   4   1  15       47.40       37.32     19.18 o 
   5   1  15      162.13      165.74     26.65 o 
   6   1  15       77.54       85.83     25.55 o 
  -9   2  15        0.03        7.15     26.05 o 
  -8   2  15        0.41       15.05     16.37 o 
  -7   2  15      145.84      157.29     19.07 o 
  -6   2  15       12.46       17.10     18.00 o 
  -5   2  15       40.11       29.31     20.96 o 
  -4   2  15      152.53      154.50     15.17 o 
  -3   2  15       13.20       25.68     15.17 o 
  -2   2  15       15.50       25.03     16.06 o 
  -1   2  15       36.07       44.97     12.29 o 
   0   2  15      102.95       88.33     14.97 o 
   1   2  15       47.01       38.26     13.25 o 
   2   2  15      434.65      440.48     21.82 o 
   3   2  15      200.79      189.94     25.37 o 
   4   2  15       30.46       35.60     16.87 o 
   5   2  15       85.27       79.36     23.31 o 
   6   2  15       24.40       31.16     19.91 o 
  -9   3  15       18.91       26.01     19.67 o 
  -8   3  15        1.70       13.58     19.39 o 
  -7   3  15       64.60       63.82     25.91 o 
  -6   3  15        0.00       -2.07     16.72 o 
  -5   3  15       50.20       44.98     25.15 o 
  -4   3  15      159.55      158.51     15.30 o 
  -3   3  15      306.02      297.97     18.92 o 
  -2   3  15       13.17       10.59     12.76 o 
  -1   3  15      165.02      160.95     15.51 o 
   0   3  15      353.80      328.33     20.39 o 
   1   3  15       77.97       96.34     14.19 o 
   2   3  15       86.86       84.89     25.67 o 
   3   3  15      256.63      331.24     32.20 o 
   4   3  15      143.16      160.91     25.50 o 
   5   3  15       11.16       -3.57     15.91 o 
   6   3  15       70.87      120.36     39.75 o 
  -9   4  15       43.14       51.25     15.82 o 
  -8   4  15       13.56        9.88     18.51 o 
  -7   4  15       85.97      100.88     22.23 o 
  -6   4  15      171.00      152.36     24.93 o 
  -5   4  15        9.89        3.13     15.19 o 
  -4   4  15     1015.00     1031.85     38.32 o 
  -3   4  15       39.53       47.56     14.45 o 
  -2   4  15      456.68      455.42     39.29 o 
  -1   4  15       69.11       47.75     15.34 o 
   0   4  15      536.38      550.50     27.02 o 
   1   4  15       28.83       31.20     11.80 o 
   2   4  15       63.04       48.65     14.14 o 
   3   4  15        2.00       -0.56     15.78 o 
   4   4  15       84.65       55.83     19.42 o 
   5   4  15        6.36       32.70     16.61 o 
  -8   5  15      129.87      145.93     29.81 o 
  -7   5  15        6.16       16.11     21.00 o 
  -6   5  15      461.29      509.17     45.53 o 
  -5   5  15      480.45      424.00     28.31 o 
  -4   5  15        1.50        1.85     14.42 o 
  -3   5  15       66.35       48.40     12.03 o 
  -2   5  15       50.91       72.07     13.04 o 
  -1   5  15        5.99        8.45     14.35 o 
   0   5  15      225.14      235.73     17.94 o 
   1   5  15       30.36       11.18     10.68 o 
   2   5  15      157.75      153.23     17.84 o 
   3   5  15       50.30       61.76     18.52 o 
   4   5  15       20.44       34.20     21.33 o 
   5   5  15       11.58       24.80     18.66 o 
  -8   6  15        0.00       -5.64     19.18 o 
  -7   6  15        0.12       -5.02     22.41 o 
  -6   6  15       56.66       37.85     17.44 o 
  -5   6  15        0.01       -8.56     17.03 o 
  -4   6  15      136.79      135.66     18.82 o 
  -3   6  15       61.94       62.30     16.17 o 
  -2   6  15      807.18      828.58     31.34 o 
  -1   6  15      535.93      521.21     30.41 o 
   0   6  15       15.31       20.84     13.88 o 
   1   6  15      275.35      275.66     20.68 o 
   2   6  15        0.87       18.92     13.93 o 
   3   6  15       19.22       39.37     19.24 o 
   4   6  15       44.13       45.62     20.56 o 
  -7   7  15       59.46       94.33     25.31 o 
  -6   7  15       62.72       44.68     16.62 o 
  -5   7  15       27.39       18.76     15.41 o 
  -4   7  15       24.26       31.70     15.89 o 
  -3   7  15       28.93       37.14     16.68 o 
  -2   7  15        2.55       12.51     11.45 o 
  -1   7  15       44.14      137.70     65.00 o 
   0   7  15      175.20      173.89     22.79 o 
   1   7  15        1.28       11.06     13.35 o 
   2   7  15       49.56       86.66     36.68 o 
   3   7  15       34.96       52.58     18.30 o 
   4   7  15        0.02       -1.42     17.45 o 
  -6   8  15       11.59       13.60     16.98 o 
  -5   8  15        8.39       -7.79     13.84 o 
  -4   8  15       51.51       50.49     17.23 o 
  -3   8  15        2.44        6.61     17.76 o 
  -2   8  15        5.27       14.80     14.57 o 
  -1   8  15       45.41       36.09     14.15 o 
   0   8  15        0.23        3.22     14.15 o 
   1   8  15       29.79       36.60     20.24 o 
   2   8  15        2.98       18.57     18.35 o 
   3   8  15        1.17        3.73     17.10 o 
  -5   9  15       30.43       22.04     14.92 o 
  -4   9  15        8.78        5.56     16.62 o 
  -3   9  15        0.16        9.31     14.54 o 
  -2   9  15        0.08       -8.22     15.16 o 
  -1   9  15       57.47       43.66     15.57 o 
   0   9  15       51.58       52.43     18.03 o 
   1   9  15       24.64       32.63     16.61 o 
  -8   0  16        2.81      -12.65     32.89 o 
  -6   0  16        0.41      -18.79     32.16 o 
  -4   0  16        6.68      -11.93     24.21 o 
  -2   0  16       97.00       99.54     18.92 o 
   0   0  16        0.42       -8.00     15.56 o 
   2   0  16      166.13      218.41     24.89 o 
   4   0  16      683.94      680.47     61.80 o 
  -9   1  16        5.18        9.63     14.96 o 
  -8   1  16       74.05       82.57     18.16 o 
  -7   1  16       54.15       64.23     19.14 o 
  -6   1  16       39.78       39.13     25.91 o 
  -5   1  16        3.45       -8.57     18.12 o 
  -4   1  16       11.32      -22.05     20.32 o 
  -3   1  16       49.79       46.79     21.33 o 
  -2   1  16        5.31        8.39     16.29 o 
  -1   1  16        1.62        6.57     10.15 o 
   0   1  16      154.84      142.04     15.26 o 
   1   1  16      124.66      120.94     15.40 o 
   2   1  16      191.75      171.29     19.80 o 
   3   1  16       72.45       81.98     19.08 o 
   4   1  16       46.64       40.26     19.45 o 
   5   1  16       10.01       20.10     21.31 o 
  -9   2  16        0.03        7.38     28.65 o 
  -8   2  16       29.37       36.53     17.29 o 
  -7   2  16       18.70       40.70     15.33 o 
  -6   2  16      161.63      140.52     26.96 o 
  -5   2  16       31.56       33.65     36.86 o 
  -4   2  16        3.00       19.87     22.95 o 
  -3   2  16      327.29      332.30     23.61 o 
  -2   2  16        0.70       14.10     14.63 o 
  -1   2  16       51.86       47.26     13.19 o 
   0   2  16      123.05      103.91     14.30 o 
   1   2  16      350.88      339.51     20.37 o 
   2   2  16      213.93      191.11     20.03 o 
   3   2  16       28.30       18.63     15.68 o 
   4   2  16       88.85      111.67     23.09 o 
   5   2  16        0.97       -6.14     14.31 o 
  -9   3  16       79.86      126.86     37.91 o 
  -8   3  16        0.59       52.71     50.84 o 
  -7   3  16       54.94       34.74     25.94 o 
  -6   3  16       16.39       -3.08     18.07 o 
  -5   3  16      459.50      406.16     33.46 o 
  -4   3  16       65.90       46.77     12.39 o 
  -3   3  16      108.43      135.74     35.40 o 
  -2   3  16       40.19       35.97     14.69 o 
  -1   3  16       93.28       86.02     17.35 o 
   0   3  16       11.42        9.24     11.35 o 
   1   3  16      268.73      283.41     19.26 o 
   2   3  16        7.58       27.11     14.49 o 
   3   3  16       19.80       45.56     22.12 o 
   4   3  16       63.71       74.10     21.52 o 
   5   3  16       13.38       36.93     25.30 o 
  -8   4  16        2.36       11.63     20.66 o 
  -7   4  16       39.55       31.15     31.08 o 
  -6   4  16      195.58      162.08     43.55 o 
  -5   4  16        3.43      -24.34     16.22 o 
  -4   4  16      187.27      184.06     22.54 o 
  -3   4  16       47.22       41.06     13.36 o 
  -2   4  16       24.38       35.54     15.37 o 
  -1   4  16      237.21      200.42     19.49 o 
   0   4  16        8.23        7.82     10.35 o 
   1   4  16        2.93        7.61     12.89 o 
   2   4  16       42.26      104.04     56.46 o 
   3   4  16        2.50       23.73     17.31 o 
   4   4  16        3.33       22.41     17.79 o 
   5   4  16       34.75       45.10     20.32 o 
  -8   5  16       41.98       60.40     23.88 o 
  -7   5  16        1.12       14.80     20.55 o 
  -6   5  16        0.12       -0.86     18.51 o 
  -5   5  16       52.67       43.22     16.17 o 
  -4   5  16        0.12      -13.05     14.00 o 
  -3   5  16       40.41       50.34     13.17 o 
  -2   5  16        9.90       13.11     12.49 o 
  -1   5  16       13.19       33.44     16.00 o 
   0   5  16       11.43       17.21     14.86 o 
   1   5  16       30.44       20.39     13.56 o 
   2   5  16      119.54       98.79     18.77 o 
   3   5  16       41.47       45.57     22.41 o 
   4   5  16       10.34       24.07     21.36 o 
  -7   6  16       39.01       43.99     23.27 o 
  -6   6  16       69.49       99.44     26.13 o 
  -5   6  16        0.66        7.90     13.45 o 
  -4   6  16       62.13       51.65     18.12 o 
  -3   6  16      240.99      210.15     19.90 o 
  -2   6  16      740.47      747.31     30.99 o 
  -1   6  16      310.17      298.69     30.89 o 
   0   6  16      102.99      105.95     23.67 o 
   1   6  16        9.29       15.01     13.92 o 
   2   6  16       30.42       44.94     16.72 o 
   3   6  16       23.14       35.50     27.46 o 
   4   6  16        9.11       24.47     17.89 o 
  -6   7  16       10.20       26.40     16.99 o 
  -5   7  16       11.30       19.20     26.48 o 
  -4   7  16        6.67        1.47     16.20 o 
  -3   7  16       67.98       52.13     18.69 o 
  -2   7  16        7.55        9.06     12.94 o 
  -1   7  16       81.28       79.19     15.84 o 
   0   7  16       45.45       58.37     17.42 o 
   1   7  16      136.64      132.69     20.04 o 
   2   7  16       40.07       38.45     18.25 o 
   3   7  16       17.52       23.62     21.14 o 
  -5   8  16        6.78        1.52     15.07 o 
  -4   8  16       10.19       15.75     13.98 o 
  -3   8  16        3.86       12.10     16.86 o 
  -2   8  16       12.65       13.81     13.45 o 
  -1   8  16      196.82      178.71     19.24 o 
   0   8  16       45.81       60.98     17.18 o 
   1   8  16        3.30       -5.42     29.27 o 
   2   8  16        2.19      -17.35     21.32 o 
  -4   9  16        8.42       20.07     17.75 o 
  -3   9  16        0.58       24.87     15.77 o 
  -2   9  16        0.00        2.15     19.95 o 
  -1   9  16       11.30       12.63     17.37 o 
   0   9  16       55.89       48.15     17.56 o 
  -9   0  17       24.28       47.70     31.08 o 
  -7   0  17        1.43      -14.09     33.97 o 
  -5   0  17       51.71      101.19     32.52 o 
  -3   0  17       75.67       51.68     28.91 o 
  -1   0  17      225.59      209.78     24.97 o 
   1   0  17       16.61       15.34     20.42 o 
   3   0  17      465.52      521.83     56.01 o 
   5   0  17        4.46       15.90     29.63 o 
  -9   1  17       85.41       76.64     24.66 o 
  -8   1  17       10.67       15.22     26.42 o 
  -7   1  17        3.07        8.81     19.89 o 
  -6   1  17        2.28      -15.32     20.78 o 
  -5   1  17        0.41       -8.37     20.92 o 
  -4   1  17       84.88       74.05     22.86 o 
  -3   1  17      111.27       66.28     21.76 o 
  -2   1  17       54.51       28.09     14.25 o 
  -1   1  17      169.76      169.13     15.50 o 
   0   1  17        0.73        7.29     10.88 o 
   1   1  17       33.43       26.50     13.81 o 
   2   1  17        3.95        8.00     15.61 o 
   3   1  17        5.47       10.46     16.84 o 
   4   1  17        1.65      -11.52     13.78 o 
   5   1  17       62.30       65.79     21.70 o 
  -8   2  17        3.40       -5.62     24.66 o 
  -7   2  17       78.90       92.05     24.00 o 
  -6   2  17       60.59       19.56     29.09 o 
  -5   2  17       30.78       36.24     30.17 o 
  -4   2  17      175.98      171.57     30.73 o 
  -3   2  17       45.18       35.29     22.84 o 
  -2   2  17       10.76       -3.63     12.72 o 
  -1   2  17      117.12      125.45     18.58 o 
   0   2  17      117.93      120.05     15.60 o 
   1   2  17      245.93      224.19     17.51 o 
   2   2  17       10.20       18.41     14.87 o 
   3   2  17        1.02       11.33     20.57 o 
   4   2  17       95.14      101.88     25.68 o 
   5   2  17        3.37      -10.36     20.28 o 
  -8   3  17       15.10       55.95     37.21 o 
  -7   3  17        4.25       -9.02     17.79 o 
  -6   3  17       33.21       14.52     19.00 o 
  -5   3  17      195.01      159.03     25.77 o 
  -4   3  17       98.67       70.97     27.07 o 
  -3   3  17      224.73      183.79     17.40 o 
  -2   3  17       25.48       20.32     16.67 o 
  -1   3  17       28.51       19.48     14.30 o 
   0   3  17       72.35       55.68     14.54 o 
   1   3  17       62.27       60.48     14.35 o 
   2   3  17        2.57       11.13     15.78 o 
   3   3  17       20.85       23.26     17.84 o 
   4   3  17       39.31       52.30     22.84 o 
  -8   4  17       55.49       75.84     28.48 o 
  -7   4  17       39.52       64.84     24.74 o 
  -6   4  17       27.27       19.70     21.01 o 
  -5   4  17       63.16       63.34     21.42 o 
  -4   4  17       57.82       37.19     13.82 o 
  -3   4  17      156.04      144.80     16.30 o 
  -2   4  17       15.65       20.17     16.26 o 
  -1   4  17       34.88       34.10     14.37 o 
   0   4  17        0.04       11.19     16.69 o 
   1   4  17        7.71       -4.01     12.04 o 
   2   4  17        0.04        4.73     15.69 o 
   3   4  17       12.39       11.51     17.53 o 
   4   4  17        0.19        2.85     17.54 o 
  -7   5  17      112.28      131.17     27.09 o 
  -6   5  17       36.79       23.23     21.97 o 
  -5   5  17       26.19        8.43     19.14 o 
  -4   5  17      283.13      249.42     24.27 o 
  -3   5  17        3.96       10.69     12.54 o 
  -2   5  17        0.00      -11.51     10.11 o 
  -1   5  17        8.46        2.55     13.71 o 
   0   5  17       15.12        0.34     16.53 o 
   1   5  17        5.83        3.73     13.94 o 
   2   5  17       12.31        5.07     13.97 o 
   3   5  17       74.24       88.36     29.45 o 
   4   5  17        0.65       17.63     16.86 o 
  -7   6  17       90.29       91.96     26.57 o 
  -6   6  17        0.13        7.39     25.42 o 
  -5   6  17        4.44       -7.77     17.32 o 
  -4   6  17      164.20      149.90     22.96 o 
  -3   6  17       94.15       84.58     17.46 o 
  -2   6  17       11.99       19.31     12.68 o 
  -1   6  17      127.40      111.98     19.30 o 
   0   6  17       37.79       26.84     16.72 o 
   1   6  17      221.91      191.10     48.24 o 
   2   6  17       57.58       56.46     16.49 o 
   3   6  17        1.30        2.69     17.85 o 
  -6   7  17        7.39      -15.83     20.25 o 
  -5   7  17       38.72       37.08     18.18 o 
  -4   7  17        5.57      -20.75     15.34 o 
  -3   7  17       17.34       15.51     15.21 o 
  -2   7  17        1.39        0.88     13.92 o 
  -1   7  17      115.18      128.12     16.94 o 
   0   7  17        2.51        9.37     15.64 o 
   1   7  17        6.26       -1.01     13.99 o 
   2   7  17        8.66       16.26     30.72 o 
  -4   8  17        5.53        8.40     13.76 o 
  -3   8  17        0.60        3.28     15.69 o 
  -2   8  17       14.16        5.58     13.88 o 
  -1   8  17      186.30      154.47     21.35 o 
   0   8  17      196.30      196.18     24.86 o 
  -8   0  18       93.76      147.08     38.31 o 
  -6   0  18       25.84       40.84     29.27 o 
  -4   0  18       63.57       90.34     40.11 o 
  -2   0  18       37.45       20.24     26.02 o 
   0   0  18       19.52       12.58     14.06 o 
   2   0  18      433.10      455.70     51.32 o 
   4   0  18      165.61      164.79     37.58 o 
  -8   1  18        3.89       12.39     21.84 o 
  -7   1  18        2.30       -9.56     21.52 o 
  -6   1  18        3.51        0.61     22.19 o 
  -5   1  18       35.42       14.97     25.48 o 
  -4   1  18       53.77       20.57     22.99 o 
  -3   1  18       99.96       63.60     27.60 o 
  -2   1  18      389.41      321.92     31.98 o 
  -1   1  18        3.20        8.00     14.26 o 
   0   1  18       59.56       45.57     13.52 o 
   1   1  18       14.77        6.76     13.63 o 
   2   1  18        1.17       -3.43     20.24 o 
   3   1  18      383.36      390.63     33.73 o 
   4   1  18       37.64       37.81     19.97 o 
  -8   2  18        2.26       -2.56     21.72 o 
  -7   2  18        2.87       -3.00     26.05 o 
  -6   2  18        1.71      -12.38     21.10 o 
  -5   2  18       46.58       60.49     21.90 o 
  -4   2  18       68.20       45.48     31.08 o 
  -3   2  18       27.89       10.43     20.70 o 
  -2   2  18        1.19        0.30     13.15 o 
  -1   2  18       16.52       15.33     13.07 o 
   0   2  18        9.91        4.36     13.25 o 
   1   2  18      141.32      130.29     17.01 o 
   2   2  18        8.38        7.48     18.78 o 
   3   2  18        0.50       16.89     18.01 o 
   4   2  18        0.17        6.35     18.97 o 
  -8   3  18        8.80        8.49     22.44 o 
  -7   3  18       17.59        5.54     19.26 o 
  -6   3  18        5.30      -22.63     24.02 o 
  -5   3  18      151.93      164.95     28.92 o 
  -4   3  18       93.97       86.70     25.95 o 
  -3   3  18       81.26       64.47     13.94 o 
  -2   3  18       26.80       20.70     14.24 o 
  -1   3  18       46.85       26.97     17.08 o 
   0   3  18        5.73        2.69     12.90 o 
   1   3  18        9.57       -3.40     10.80 o 
   2   3  18       17.03       13.58     16.82 o 
   3   3  18       93.20       90.43     29.81 o 
   4   3  18       86.70       93.12     26.02 o 
  -7   4  18       26.87       39.58     27.43 o 
  -6   4  18        4.32       28.60     22.65 o 
  -5   4  18        3.79      -15.26     23.50 o 
  -4   4  18        7.15       -9.46     22.41 o 
  -3   4  18       49.11       53.37     13.09 o 
  -2   4  18        0.03        4.08     14.76 o 
  -1   4  18       86.42       89.40     19.77 o 
   0   4  18       43.16       32.06     16.25 o 
   1   4  18       40.91       45.55     14.79 o 
   2   4  18        0.37        1.67     16.92 o 
   3   4  18       26.95       13.30     20.44 o 
  -7   5  18        1.59        2.22     18.38 o 
  -6   5  18        8.61        9.32     21.36 o 
  -5   5  18       32.26       56.86     23.88 o 
  -4   5  18      238.38      204.21     23.44 o 
  -3   5  18       33.06       41.20     14.21 o 
  -2   5  18       24.36       22.01     13.81 o 
  -1   5  18       66.83       45.12     15.52 o 
   0   5  18       30.27       14.70     16.89 o 
   1   5  18        0.01        0.79     19.67 o 
   2   5  18       25.50       43.66     19.27 o 
   3   5  18       25.18       36.35     17.95 o 
  -6   6  18       16.64       22.43     25.66 o 
  -5   6  18        6.11       10.40     21.38 o 
  -4   6  18       26.88       28.91     15.32 o 
  -3   6  18       66.54       86.43     15.12 o 
  -2   6  18       42.83       42.89     16.30 o 
  -1   6  18        0.00       13.59     14.28 o 
   0   6  18       90.20       75.01     17.84 o 
   1   6  18        7.39       24.48     18.31 o 
   2   6  18       10.58       19.92     14.97 o 
  -5   7  18        0.62       12.94     15.57 o 
  -4   7  18       28.69       36.30     17.96 o 
  -3   7  18       52.47       50.06     16.51 o 
  -2   7  18       40.51       29.98     15.39 o 
  -1   7  18       62.91       80.89     16.03 o 
   0   7  18       64.78       60.00     17.11 o 
   1   7  18        0.87       14.48     26.56 o 
  -2   8  18       46.73       38.26     17.81 o 
  -7   0  19       17.69        5.06     26.74 o 
  -5   0  19        1.49        9.76     36.86 o 
  -3   0  19      123.44      125.04     35.05 o 
  -1   0  19       57.00       60.71     39.03 o 
   1   0  19        7.91        2.90     21.86 o 
   3   0  19      180.69      160.81     40.47 o 
  -7   1  19       25.28       15.88     19.55 o 
  -6   1  19       10.85       24.42     22.85 o 
  -5   1  19       20.69        2.34     21.91 o 
  -4   1  19       51.62       57.22     27.98 o 
  -3   1  19       47.77       29.14     25.49 o 
  -2   1  19       30.44       22.37     20.29 o 
  -1   1  19      263.66      247.09     24.14 o 
   0   1  19      105.68      108.04     18.56 o 
   1   1  19      121.99      127.70     17.87 o 
   2   1  19       83.18       96.25     20.66 o 
   3   1  19        3.85        9.71     16.35 o 
  -7   2  19        0.02       -0.68     20.14 o 
  -6   2  19        9.47        2.85     22.91 o 
  -5   2  19        0.04       -6.84     25.17 o 
  -4   2  19       96.74       96.16     36.68 o 
  -3   2  19       99.60       85.49     23.24 o 
  -2   2  19        1.76       11.70     20.26 o 
  -1   2  19        0.11       -5.01     16.29 o 
   0   2  19       71.75       60.16     18.62 o 
   1   2  19       83.53       90.90     16.51 o 
   2   2  19       14.44        9.37     19.28 o 
   3   2  19       30.41       43.38     19.79 o 
  -7   3  19       12.09        9.60     26.63 o 
  -6   3  19       21.64       15.27     22.65 o 
  -5   3  19       37.04       21.90     20.44 o 
  -4   3  19       28.62       36.53     20.95 o 
  -3   3  19       11.22      -24.88     16.59 o 
  -2   3  19        0.93       13.74     16.62 o 
  -1   3  19       51.88       25.47     14.98 o 
   0   3  19        6.48        3.36     21.57 o 
   1   3  19        8.68       -0.69     15.31 o 
   2   3  19        3.87       -6.14     18.83 o 
   3   3  19        9.93       -8.03     14.10 o 
  -6   4  19        1.84       -0.72     26.18 o 
  -5   4  19        5.69       36.37     31.44 o 
  -4   4  19       31.47       15.50     25.77 o 
  -3   4  19        1.73        6.32     13.83 o 
  -2   4  19       13.56       17.00     17.06 o 
  -1   4  19        1.28       -5.37     13.58 o 
   0   4  19        7.12       15.25     15.69 o 
   1   4  19       50.74       75.14     20.25 o 
   2   4  19        9.47        2.41     33.61 o 
  -6   5  19        0.17       -8.31     20.32 o 
  -5   5  19        4.77        0.47     18.06 o 
  -4   5  19       35.43       20.49     22.27 o 
  -3   5  19       34.53       31.39     14.65 o 
  -2   5  19        0.00        2.91     13.16 o 
  -1   5  19       18.06       32.82     18.12 o 
   0   5  19        0.40        5.71     14.74 o 
   1   5  19       16.41       15.77     17.85 o 
   2   5  19        6.53       -6.50     29.63 o 
  -5   6  19       30.82       45.08     27.68 o 
  -4   6  19       32.98       40.18     16.82 o 
  -3   6  19        3.27       25.62     18.00 o 
  -2   6  19       50.92       44.48     16.36 o 
  -1   6  19        0.35       -7.95     14.77 o 
   0   6  19        1.44      -11.79     13.05 o 
   1   6  19        3.42       17.42     17.43 o 
  -3   7  19       23.09       18.92     14.61 o 
  -2   7  19       13.85       20.46     12.99 o 
  -1   7  19      108.00      100.44     18.71 o 
  -6   0  20       26.61       11.93     28.19 o 
  -4   0  20      134.82       91.07     41.20 o 
  -2   0  20        9.53       17.35     28.19 o 
   0   0  20       72.20       44.97     17.10 o 
   2   0  20      111.78       96.85     34.69 o 
  -7   1  20        9.85        6.77     19.66 o 
  -6   1  20       35.90       18.04     26.42 o 
  -5   1  20        4.68      -17.71     25.12 o 
  -4   1  20       36.85       59.09     24.02 o 
  -3   1  20      106.33       94.14     23.00 o 
  -2   1  20       42.01        0.80     23.75 o 
  -1   1  20        1.88       19.33     23.75 o 
   0   1  20       30.52       13.36     16.78 o 
   1   1  20       57.38       31.96     15.73 o 
   2   1  20        1.04       12.25     17.17 o 
  -6   2  20        2.89      -12.56     22.36 o 
  -5   2  20       60.94       14.75     26.94 o 
  -4   2  20       17.66       -3.55     21.79 o 
  -3   2  20       57.12       41.81     20.68 o 
  -2   2  20        0.00       10.89     20.89 o 
  -1   2  20        9.18        9.51     16.96 o 
   0   2  20        1.28        4.87     15.26 o 
   1   2  20        4.64        0.83     13.71 o 
   2   2  20       63.76       76.21     21.30 o 
  -6   3  20       39.30       21.73     27.21 o 
  -5   3  20       93.88       90.03     24.75 o 
  -4   3  20       59.39       37.62     23.70 o 
  -3   3  20       21.27      -24.83     23.47 o 
  -2   3  20       34.70       42.57     17.83 o 
  -1   3  20       42.30       37.06     16.64 o 
   0   3  20        0.72       -2.39     17.41 o 
   1   3  20       50.24       48.31     35.23 o 
   2   3  20        7.58       24.59     21.31 o 
  -5   4  20        0.24      -21.50     17.38 o 
  -4   4  20       16.12       23.60     22.40 o 
  -3   4  20       17.67       14.53     19.29 o 
  -2   4  20        3.01        6.45     14.32 o 
  -1   4  20       12.15       17.47     14.96 o 
   0   4  20       45.88       62.49     16.81 o 
   1   4  20       64.56       86.50     21.92 o 
  -5   5  20        3.34       -0.07     25.66 o 
  -4   5  20        0.96      -12.83     17.12 o 
  -3   5  20        5.49        8.21     14.08 o 
  -2   5  20        0.09        4.71     13.52 o 
  -1   5  20        0.09        4.41     15.43 o 
   0   5  20       31.28       14.64     22.48 o 
  -3   6  20       68.72       51.65     16.66 o 
  -2   6  20       19.06       16.35     15.65 o 
  -5   0  21        0.07      -20.96     36.86 o 
  -3   0  21        0.04       20.96     29.99 o 
  -1   0  21       35.35       35.78     34.69 o 
   1   0  21        3.78       -4.34     19.88 o 
  -6   1  21        4.10       -0.09     22.49 o 
  -5   1  21       33.34       37.15     27.58 o 
  -4   1  21        0.84      -16.49     18.14 o 
  -3   1  21       45.52       48.54     21.72 o 
  -2   1  21        0.58      -29.66     23.49 o 
  -1   1  21       30.01       24.88     20.70 o 
   0   1  21       21.71       35.39     15.61 o 
   1   1  21        7.74       26.93     19.52 o 
  -5   2  21        2.17       10.72     23.18 o 
  -4   2  21       22.79       10.85     35.78 o 
  -3   2  21       20.34        0.70     17.87 o 
  -2   2  21        1.40      -10.37     19.25 o 
  -1   2  21        9.37       -0.91     22.73 o 
   0   2  21        2.61        7.96     15.43 o 
   1   2  21        1.35      -10.12     27.83 o 
  -5   3  21       47.97       55.83     25.88 o 
  -4   3  21       67.17       70.26     23.24 o 
  -3   3  21        4.14       10.81     31.62 o 
  -2   3  21        0.98        0.26     20.53 o 
  -1   3  21       21.92        0.59     18.77 o 
   0   3  21       65.42       48.50     18.50 o 
  -4   4  21       10.83       10.38     21.79 o 
  -3   4  21        0.00       14.76     25.16 o 
  -2   4  21        2.96       -4.63     14.15 o 
  -1   4  21       16.70       13.19     16.05 o 
  -4   0  22       74.97       22.77     39.03 o 
  -2   0  22        5.10       -9.76     24.21 o 
  -4   1  22       59.92       46.41     24.30 o 
  -3   1  22       18.75        3.45     25.52 o 
  -2   1  22        0.16       -1.26     17.84 o 
  -1   1  22        0.02      -18.43     35.05 o 
  -3   2  22        0.82      -27.91     18.61 o 
  -2   2  22       44.37       40.66     22.53 o 
  -1   2  22        3.21       18.13     23.50 o 
                                                 
